# Supplementary material for: Multiscale analysis for patterns of Zika virus genotype emergence, spread, and consequence
Source: PLoS One. 2019 Dec 6;14(12):e0225699. doi: 10.1371/journal.pone.0225699 (PMC6897431; doi:10.1371/journal.pone.0225699)
Supplement: S1 Table — The number of whole genome sequences present in detected in 3 or more sequences in GenBank and ViPR databases for each epidemic-associated mutation were tabulated to allow easy visualization of similarities in time, location, and number of cases between mutations. The first column identifies each mutation according to nt site: codon: protein: residue #: amino acid. Cells are colored according to number of genome sequences with the mutation (red, yellow, green: high, medium, low). Country names are abbreviated using the first 5 letters of the name or common abbreviation. AA- amino acid; Impor–Imported case. (XLSX) [file pone.0225699.s003.xlsx]

## Sheet: Sheet1
Nt	Codon	Gene	Residue	AA	Nmuts	Year	N/Year	Thail	Cambo	Indon	Phili	FrPol	Haiti	Brazi	FrGui	Surin	Colom	Panam	Hondu	Guate	Mexic	PuRic	Venez	Ecuad	Peru	Nicar	Guade	DoRep	USA	Jamai	Marti	Cuba	Fiji	Samoa	Tonga	Impor
167	GCA	Capsid	21	A	4	2006	0	-	-	-	-	-	-	-	-	-	-	-	-	-	-	-	-	-	-	-	-	-	-	-	-	-	-	-	-	-
167	GCA	Capsid	21	A	4	2010	0	-	-	-	-	-	-	-	-	-	-	-	-	-	-	-	-	-	-	-	-	-	-	-	-	-	-	-	-	-
167	GCA	Capsid	21	A	4	2012	0	-	-	-	-	-	-	-	-	-	-	-	-	-	-	-	-	-	-	-	-	-	-	-	-	-	-	-	-	-
167	GCA	Capsid	21	A	4	2013	1	1	-	-	-	-	-	-	-	-	-	-	-	-	-	-	-	-	-	-	-	-	-	-	-	-	-	-	-	-
167	GCA	Capsid	21	A	4	2014	0	-	-	-	-	-	-	-	-	-	-	-	-	-	-	-	-	-	-	-	-	-	-	-	-	-	-	-	-	-
167	GCA	Capsid	21	A	4	2015	0	-	-	-	-	-	-	-	-	-	-	-	-	-	-	-	-	-	-	-	-	-	-	-	-	-	-	-	-	-
167	GCA	Capsid	21	A	4	2016	3	-	-	-	-	-	-	-	-	-	-	-	-	-	3	-	-	-	-	-	-	-	-	-	-	-	-	-	-	-
167	GCA	Capsid	21	A	4	2017	0	-	-	-	-	-	-	-	-	-	-	-	-	-	-	-	-	-	-	-	-	-	-	-	-	-	-	-	-	-
Nt	Codon	Gene	Residue	AA	Nmuts	Year	N/Year	Thail	Cambo	Indon	Phili	FrPol	Haiti	Brazi	FrGui	Surin	Colom	Panam	Hondu	Guate	Mexic	PuRic	Venez	Ecuad	Peru	Nicar	Guade	DoRep	USA	Jamai	Marti	Cuba	Fiji	Samoa	Tonga	Impor
344	ACA	Capsid	80	T	15	2006	0	-	-	-	-	-	-	-	-	-	-	-	-	-	-	-	-	-	-	-	-	-	-	-	-	-	-	-	-	-
344	ACA	Capsid	80	T	15	2010	0	-	-	-	-	-	-	-	-	-	-	-	-	-	-	-	-	-	-	-	-	-	-	-	-	-	-	-	-	-
344	ACA	Capsid	80	T	15	2012	0	-	-	-	-	-	-	-	-	-	-	-	-	-	-	-	-	-	-	-	-	-	-	-	-	-	-	-	-	-
344	ACA	Capsid	80	T	15	2013	0	-	-	-	-	-	-	-	-	-	-	-	-	-	-	-	-	-	-	-	-	-	-	-	-	-	-	-	-	-
344	ACA	Capsid	80	T	15	2014	0	-	-	-	-	-	-	-	-	-	-	-	-	-	-	-	-	-	-	-	-	-	-	-	-	-	-	-	-	-
344	ACA	Capsid	80	T	15	2015	8	-	-	-	-	-	-	-	-	-	4	-	-	-	-	4	-	-	-	-	-	-	-	-	-	-	-	-	-	-
344	ACA	Capsid	80	T	15	2016	7	-	-	-	-	-	-	1	-	-	2	-	-	-	-	2	-	-	-	-	-	-	2	-	-	-	-	-	-	-
344	ACA	Capsid	80	T	15	2017	0	-	-	-	-	-	-	-	-	-	-	-	-	-	-	-	-	-	-	-	-	-	-	-	-	-	-	-	-	-
Nt	Codon	Gene	Residue	AA	Nmuts	Year	N/Year	Thail	Cambo	Indon	Phili	FrPol	Haiti	Brazi	FrGui	Surin	Colom	Panam	Hondu	Guate	Mexic	PuRic	Venez	Ecuad	Peru	Nicar	Guade	DoRep	USA	Jamai	Marti	Cuba	Fiji	Samoa	Tonga	Impor
422	ACA	Capsid	106	T	11	2006	1	1	-	-	-	-	-	-	-	-	-	-	-	-	-	-	-	-	-	-	-	-	-	-	-	-	-	-	-	-
422	ACA	Capsid	106	T	11	2010	1	-	1	-	-	-	-	-	-	-	-	-	-	-	-	-	-	-	-	-	-	-	-	-	-	-	-	-	-	-
422	ACA	Capsid	106	T	11	2012	0	-	-	-	-	-	-	-	-	-	-	-	-	-	-	-	-	-	-	-	-	-	-	-	-	-	-	-	-	-
422	ACA	Capsid	106	T	11	2013	3	3	-	-	-	-	-	-	-	-	-	-	-	-	-	-	-	-	-	-	-	-	-	-	-	-	-	-	-	-
422	ACA	Capsid	106	T	11	2014	2	1	-	1	-	-	-	-	-	-	-	-	-	-	-	-	-	-	-	-	-	-	-	-	-	-	-	-	-	-
422	ACA	Capsid	106	T	11	2015	1	1	-	-	-	-	-	-	-	-	-	-	-	-	-	-	-	-	-	-	-	-	-	-	-	-	-	-	-	-
422	ACA	Capsid	106	T	11	2016	3	2	-	-	-	-	-	-	-	-	-	-	-	-	-	-	-	-	-	-	-	1	-	-	-	-	-	-	-	-
422	ACA	Capsid	106	T	11	2017	0	-	-	-	-	-	-	-	-	-	-	-	-	-	-	-	-	-	-	-	-	-	-	-	-	-	-	-	-	-
Nt	Codon	Gene	Residue	AA	Nmuts	Year	N/Year	Thail	Cambo	Indon	Phili	FrPol	Haiti	Brazi	FrGui	Surin	Colom	Panam	Hondu	Guate	Mexic	PuRic	Venez	Ecuad	Peru	Nicar	Guade	DoRep	USA	Jamai	Marti	Cuba	Fiji	Samoa	Tonga	Impor
425	GAA	Capsid	107	E	66	2006	0	-	-	-	-	-	-	-	-	-	-	-	-	-	-	-	-	-	-	-	-	-	-	-	-	-	-	-	-	-
425	GAA	Capsid	107	E	66	2010	0	-	-	-	-	-	-	-	-	-	-	-	-	-	-	-	-	-	-	-	-	-	-	-	-	-	-	-	-	-
425	GAA	Capsid	107	E	66	2012	0	-	-	-	-	-	-	-	-	-	-	-	-	-	-	-	-	-	-	-	-	-	-	-	-	-	-	-	-	-
425	GAA	Capsid	107	E	66	2013	0	-	-	-	-	-	-	-	-	-	-	-	-	-	-	-	-	-	-	-	-	-	-	-	-	-	-	-	-	-
425	GAA	Capsid	107	E	66	2014	0	-	-	-	-	-	-	-	-	-	-	-	-	-	-	-	-	-	-	-	-	-	-	-	-	-	-	-	-	-
425	GAA	Capsid	107	E	66	2015	33	-	-	-	-	-	-	-	-	-	29	3	-	-	-	-	-	-	-	-	-	-	-	-	1	-	-	-	-	-
425	GAA	Capsid	107	E	66	2016	33	-	-	-	-	-	-	4	-	-	18	1	-	-	2	-	3	-	2	-	-	1	1	-	1	-	-	-	-	-
425	GAA	Capsid	107	E	66	2017	0	-	-	-	-	-	-	-	-	-	-	-	-	-	-	-	-	-	-	-	-	-	-	-	-	-	-	-	-	-
Nt	Codon	Gene	Residue	AA	Nmuts	Year	N/Year	Thail	Cambo	Indon	Phili	FrPol	Haiti	Brazi	FrGui	Surin	Colom	Panam	Hondu	Guate	Mexic	PuRic	Venez	Ecuad	Peru	Nicar	Guade	DoRep	USA	Jamai	Marti	Cuba	Fiji	Samoa	Tonga	Impor
431	AAT	Capsid	109	N	10	2006	0	-	-	-	-	-	-	-	-	-	-	-	-	-	-	-	-	-	-	-	-	-	-	-	-	-	-	-	-	-
431	AAT	Capsid	109	N	10	2010	0	-	-	-	-	-	-	-	-	-	-	-	-	-	-	-	-	-	-	-	-	-	-	-	-	-	-	-	-	-
431	AAT	Capsid	109	N	10	2012	0	-	-	-	-	-	-	-	-	-	-	-	-	-	-	-	-	-	-	-	-	-	-	-	-	-	-	-	-	-
431	AAT	Capsid	109	N	10	2013	0	-	-	-	-	-	-	-	-	-	-	-	-	-	-	-	-	-	-	-	-	-	-	-	-	-	-	-	-	-
431	AAT	Capsid	109	N	10	2014	0	-	-	-	-	-	-	-	-	-	-	-	-	-	-	-	-	-	-	-	-	-	-	-	-	-	-	-	-	-
431	AAT	Capsid	109	N	10	2015	0	-	-	-	-	-	-	-	-	-	-	-	-	-	-	-	-	-	-	-	-	-	-	-	-	-	-	-	-	-
431	AAT	Capsid	109	N	10	2016	10	-	-	-	-	-	-	-	-	-	-	-	-	-	-	-	-	-	-	-	-	-	-	-	-	-	4	4	1	1
431	AAT	Capsid	109	N	10	2017	0	-	-	-	-	-	-	-	-	-	-	-	-	-	-	-	-	-	-	-	-	-	-	-	-	-	-	-	-	-
Nt	Codon	Gene	Residue	AA	Nmuts	Year	N/Year	Thail	Cambo	Indon	Phili	FrPol	Haiti	Brazi	FrGui	Surin	Colom	Panam	Hondu	Guate	Mexic	PuRic	Venez	Ecuad	Peru	Nicar	Guade	DoRep	USA	Jamai	Marti	Cuba	Fiji	Samoa	Tonga	Impor
473	GCG	Pr	1	A	397	2006	0	-	-	-	-	-	-	-	-	-	-	-	-	-	-	-	-	-	-	-	-	-	-	-	-	-	-	-	-	-
473	GCG	Pr	1	A	397	2010	0	-	-	-	-	-	-	-	-	-	-	-	-	-	-	-	-	-	-	-	-	-	-	-	-	-	-	-	-	-
473	GCG	Pr	1	A	397	2012	0	-	-	-	-	-	-	-	-	-	-	-	-	-	-	-	-	-	-	-	-	-	-	-	-	-	-	-	-	-
473	GCG	Pr	1	A	397	2013	12	3	-	-	-	9	-	-	-	-	-	-	-	-	-	-	-	-	-	-	-	-	-	-	-	-	-	-	-	-
473	GCG	Pr	1	A	397	2014	13	1	-	1	-	4	7	-	-	-	-	-	-	-	-	-	-	-	-	-	-	-	-	-	-	-	-	-	-	-
473	GCG	Pr	1	A	397	2015	67	1	-	-	-	-	-	20	1	1	30	3	1	2	3	4	-	-	-	-	-	-	-	-	1	-	-	-	-	-
473	GCG	Pr	1	A	397	2016	295	4	-	-	-	-	3	54	-	2	20	1	22	3	51	2	10	3	2	20	1	29	51	4	1	-	4	4	1	3
473	GCG	Pr	1	A	397	2017	10	1	-	-	-	-	-	-	-	-	-	-	-	-	1	-	-	-	-	-	-	-	-	-	-	8	-	-	-	-
Nt	Codon	Gene	Residue	AA	Nmuts	Year	N/Year	Thail	Cambo	Indon	Phili	FrPol	Haiti	Brazi	FrGui	Surin	Colom	Panam	Hondu	Guate	Mexic	PuRic	Venez	Ecuad	Peru	Nicar	Guade	DoRep	USA	Jamai	Marti	Cuba	Fiji	Samoa	Tonga	Impor
521	AAC	Pr	17	N	379	2006	0	-	-	-	-	-	-	-	-	-	-	-	-	-	-	-	-	-	-	-	-	-	-	-	-	-	-	-	-	-
521	AAC	Pr	17	N	379	2010	0	-	-	-	-	-	-	-	-	-	-	-	-	-	-	-	-	-	-	-	-	-	-	-	-	-	-	-	-	-
521	AAC	Pr	17	N	379	2012	0	-	-	-	-	-	-	-	-	-	-	-	-	-	-	-	-	-	-	-	-	-	-	-	-	-	-	-	-	-
521	AAC	Pr	17	N	379	2013	9	-	-	-	-	9	-	-	-	-	-	-	-	-	-	-	-	-	-	-	-	-	-	-	-	-	-	-	-	-
521	AAC	Pr	17	N	379	2014	11	-	-	-	-	4	7	-	-	-	-	-	-	-	-	-	-	-	-	-	-	-	-	-	-	-	-	-	-	-
521	AAC	Pr	17	N	379	2015	66	-	-	-	-	-	-	20	1	1	30	3	1	2	3	4	-	-	-	-	-	-	-	-	1	-	-	-	-	-
521	AAC	Pr	17	N	379	2016	284	-	-	-	-	-	3	51	-	2	18	1	22	3	51	2	10	3	2	20	1	29	50	3	1	-	4	4	1	3
521	AAC	Pr	17	N	379	2017	9	-	-	-	-	-	-	-	-	-	-	-	-	-	1	-	-	-	-	-	-	-	-	-	-	8	-	-	-	-
Nt	Codon	Gene	Residue	AA	Nmuts	Year	N/Year	Thail	Cambo	Indon	Phili	FrPol	Haiti	Brazi	FrGui	Surin	Colom	Panam	Hondu	Guate	Mexic	PuRic	Venez	Ecuad	Peru	Nicar	Guade	DoRep	USA	Jamai	Marti	Cuba	Fiji	Samoa	Tonga	Impor
563	ATG	Pr	31	M	396	2006	1	1	-	-	-	-	-	-	-	-	-	-	-	-	-	-	-	-	-	-	-	-	-	-	-	-	-	-	-	-
563	ATG	Pr	31	M	396	2010	1	-	1	-	-	-	-	-	-	-	-	-	-	-	-	-	-	-	-	-	-	-	-	-	-	-	-	-	-	-
563	ATG	Pr	31	M	396	2012	1	-	-	-	1	-	-	-	-	-	-	-	-	-	-	-	-	-	-	-	-	-	-	-	-	-	-	-	-	-
563	ATG	Pr	31	M	396	2013	12	3	-	-	-	9	-	-	-	-	-	-	-	-	-	-	-	-	-	-	-	-	-	-	-	-	-	-	-	-
563	ATG	Pr	31	M	396	2014	13	1	-	1	-	4	7	-	-	-	-	-	-	-	-	-	-	-	-	-	-	-	-	-	-	-	-	-	-	-
563	ATG	Pr	31	M	396	2015	67	1	-	-	-	-	-	20	1	1	30	3	1	2	3	4	-	-	-	-	-	-	-	-	1	-	-	-	-	-
563	ATG	Pr	31	M	396	2016	291	4	-	-	2	-	3	51	-	2	19	1	22	3	52	2	10	3	2	20	1	29	49	3	1	-	4	4	1	3
563	ATG	Pr	31	M	396	2017	10	1	-	-	-	-	-	-	-	-	-	-	-	-	1	-	-	-	-	-	-	-	-	-	-	8	-	-	-	-
Nt	Codon	Gene	Residue	AA	Nmuts	Year	N/Year	Thail	Cambo	Indon	Phili	FrPol	Haiti	Brazi	FrGui	Surin	Colom	Panam	Hondu	Guate	Mexic	PuRic	Venez	Ecuad	Peru	Nicar	Guade	DoRep	USA	Jamai	Marti	Cuba	Fiji	Samoa	Tonga	Impor
797	CCG	M	16	P	3	2006	0	-	-	-	-	-	-	-	-	-	-	-	-	-	-	-	-	-	-	-	-	-	-	-	-	-	-	-	-	-
797	CCG	M	16	P	3	2010	0	-	-	-	-	-	-	-	-	-	-	-	-	-	-	-	-	-	-	-	-	-	-	-	-	-	-	-	-	-
797	CCG	M	16	P	3	2012	0	-	-	-	-	-	-	-	-	-	-	-	-	-	-	-	-	-	-	-	-	-	-	-	-	-	-	-	-	-
797	CCG	M	16	P	3	2013	0	-	-	-	-	-	-	-	-	-	-	-	-	-	-	-	-	-	-	-	-	-	-	-	-	-	-	-	-	-
797	CCG	M	16	P	3	2014	0	-	-	-	-	-	-	-	-	-	-	-	-	-	-	-	-	-	-	-	-	-	-	-	-	-	-	-	-	-
797	CCG	M	16	P	3	2015	1	-	-	-	-	-	-	-	-	-	1	-	-	-	-	-	-	-	-	-	-	-	-	-	-	-	-	-	-	-
797	CCG	M	16	P	3	2016	2	-	-	-	-	-	-	1	-	-	1	-	-	-	-	-	-	-	-	-	-	-	-	-	-	-	-	-	-	-
797	CCG	M	16	P	3	2017	0	-	-	-	-	-	-	-	-	-	-	-	-	-	-	-	-	-	-	-	-	-	-	-	-	-	-	-	-	-
Nt	Codon	Gene	Residue	AA	Nmuts	Year	N/Year	Thail	Cambo	Indon	Phili	FrPol	Haiti	Brazi	FrGui	Surin	Colom	Panam	Hondu	Guate	Mexic	PuRic	Venez	Ecuad	Peru	Nicar	Guade	DoRep	USA	Jamai	Marti	Cuba	Fiji	Samoa	Tonga	Impor
923	CGC	M	58	R	4	2006	0	-	-	-	-	-	-	-	-	-	-	-	-	-	-	-	-	-	-	-	-	-	-	-	-	-	-	-	-	-
923	CGC	M	58	R	4	2010	0	-	-	-	-	-	-	-	-	-	-	-	-	-	-	-	-	-	-	-	-	-	-	-	-	-	-	-	-	-
923	CGC	M	58	R	4	2012	0	-	-	-	-	-	-	-	-	-	-	-	-	-	-	-	-	-	-	-	-	-	-	-	-	-	-	-	-	-
923	CGC	M	58	R	4	2013	0	-	-	-	-	-	-	-	-	-	-	-	-	-	-	-	-	-	-	-	-	-	-	-	-	-	-	-	-	-
923	CGC	M	58	R	4	2014	0	-	-	-	-	-	-	-	-	-	-	-	-	-	-	-	-	-	-	-	-	-	-	-	-	-	-	-	-	-
923	CGC	M	58	R	4	2015	4	-	-	-	-	-	-	1	-	-	3	-	-	-	-	-	-	-	-	-	-	-	-	-	-	-	-	-	-	-
923	CGC	M	58	R	4	2016	0	-	-	-	-	-	-	-	-	-	-	-	-	-	-	-	-	-	-	-	-	-	-	-	-	-	-	-	-	-
923	CGC	M	58	R	4	2017	0	-	-	-	-	-	-	-	-	-	-	-	-	-	-	-	-	-	-	-	-	-	-	-	-	-	-	-	-	-
Nt	Codon	Gene	Residue	AA	Nmuts	Year	N/Year	Thail	Cambo	Indon	Phili	FrPol	Haiti	Brazi	FrGui	Surin	Colom	Panam	Hondu	Guate	Mexic	PuRic	Venez	Ecuad	Peru	Nicar	Guade	DoRep	USA	Jamai	Marti	Cuba	Fiji	Samoa	Tonga	Impor
1043	ATT	E	23	I	5	2006	0	-	-	-	-	-	-	-	-	-	-	-	-	-	-	-	-	-	-	-	-	-	-	-	-	-	-	-	-	-
1043	ATT	E	23	I	5	2010	0	-	-	-	-	-	-	-	-	-	-	-	-	-	-	-	-	-	-	-	-	-	-	-	-	-	-	-	-	-
1043	ATT	E	23	I	5	2012	0	-	-	-	-	-	-	-	-	-	-	-	-	-	-	-	-	-	-	-	-	-	-	-	-	-	-	-	-	-
1043	ATT	E	23	I	5	2013	0	-	-	-	-	-	-	-	-	-	-	-	-	-	-	-	-	-	-	-	-	-	-	-	-	-	-	-	-	-
1043	ATT	E	23	I	5	2014	0	-	-	-	-	-	-	-	-	-	-	-	-	-	-	-	-	-	-	-	-	-	-	-	-	-	-	-	-	-
1043	ATT	E	23	I	5	2015	4	-	-	-	-	-	-	4	-	-	-	-	-	-	-	-	-	-	-	-	-	-	-	-	-	-	-	-	-	-
1043	ATT	E	23	I	5	2016	1	-	-	-	-	-	-	-	-	-	-	-	-	-	-	-	-	-	-	-	-	1	-	-	-	-	-	-	-	-
1043	ATT	E	23	I	5	2017	0	-	-	-	-	-	-	-	-	-	-	-	-	-	-	-	-	-	-	-	-	-	-	-	-	-	-	-	-	-
Nt	Codon	Gene	Residue	AA	Nmuts	Year	N/Year	Thail	Cambo	Indon	Phili	FrPol	Haiti	Brazi	FrGui	Surin	Colom	Panam	Hondu	Guate	Mexic	PuRic	Venez	Ecuad	Peru	Nicar	Guade	DoRep	USA	Jamai	Marti	Cuba	Fiji	Samoa	Tonga	Impor
1127	ACC	E	51	T	3	2006	0	-	-	-	-	-	-	-	-	-	-	-	-	-	-	-	-	-	-	-	-	-	-	-	-	-	-	-	-	-
1127	ACC	E	51	T	3	2010	0	-	-	-	-	-	-	-	-	-	-	-	-	-	-	-	-	-	-	-	-	-	-	-	-	-	-	-	-	-
1127	ACC	E	51	T	3	2012	0	-	-	-	-	-	-	-	-	-	-	-	-	-	-	-	-	-	-	-	-	-	-	-	-	-	-	-	-	-
1127	ACC	E	51	T	3	2013	0	-	-	-	-	-	-	-	-	-	-	-	-	-	-	-	-	-	-	-	-	-	-	-	-	-	-	-	-	-
1127	ACC	E	51	T	3	2014	0	-	-	-	-	-	-	-	-	-	-	-	-	-	-	-	-	-	-	-	-	-	-	-	-	-	-	-	-	-
1127	ACC	E	51	T	3	2015	0	-	-	-	-	-	-	-	-	-	-	-	-	-	-	-	-	-	-	-	-	-	-	-	-	-	-	-	-	-
1127	ACC	E	51	T	3	2016	3	-	-	-	-	-	-	-	-	-	-	-	-	-	3	-	-	-	-	-	-	-	-	-	-	-	-	-	-	-
1127	ACC	E	51	T	3	2017	0	-	-	-	-	-	-	-	-	-	-	-	-	-	-	-	-	-	-	-	-	-	-	-	-	-	-	-	-	-
Nt	Codon	Gene	Residue	AA	Nmuts	Year	N/Year	Thail	Cambo	Indon	Phili	FrPol	Haiti	Brazi	FrGui	Surin	Colom	Panam	Hondu	Guate	Mexic	PuRic	Venez	Ecuad	Peru	Nicar	Guade	DoRep	USA	Jamai	Marti	Cuba	Fiji	Samoa	Tonga	Impor
1181	GTT	E	69	V	3	2006	0	-	-	-	-	-	-	-	-	-	-	-	-	-	-	-	-	-	-	-	-	-	-	-	-	-	-	-	-	-
1181	GTT	E	69	V	3	2010	0	-	-	-	-	-	-	-	-	-	-	-	-	-	-	-	-	-	-	-	-	-	-	-	-	-	-	-	-	-
1181	GTT	E	69	V	3	2012	0	-	-	-	-	-	-	-	-	-	-	-	-	-	-	-	-	-	-	-	-	-	-	-	-	-	-	-	-	-
1181	GTT	E	69	V	3	2013	0	-	-	-	-	-	-	-	-	-	-	-	-	-	-	-	-	-	-	-	-	-	-	-	-	-	-	-	-	-
1181	GTT	E	69	V	3	2014	0	-	-	-	-	-	-	-	-	-	-	-	-	-	-	-	-	-	-	-	-	-	-	-	-	-	-	-	-	-
1181	GTT	E	69	V	3	2015	0	-	-	-	-	-	-	-	-	-	-	-	-	-	-	-	-	-	-	-	-	-	-	-	-	-	-	-	-	-
1181	GTT	E	69	V	3	2016	3	-	-	-	-	-	-	-	-	-	-	-	-	-	-	-	-	-	-	-	-	-	3	-	-	-	-	-	-	-
1181	GTT	E	69	V	3	2017	0	-	-	-	-	-	-	-	-	-	-	-	-	-	-	-	-	-	-	-	-	-	-	-	-	-	-	-	-	-
Nt	Codon	Gene	Residue	AA	Nmuts	Year	N/Year	Thail	Cambo	Indon	Phili	FrPol	Haiti	Brazi	FrGui	Surin	Colom	Panam	Hondu	Guate	Mexic	PuRic	Venez	Ecuad	Peru	Nicar	Guade	DoRep	USA	Jamai	Marti	Cuba	Fiji	Samoa	Tonga	Impor
1223	GAG	E	83	E	3	2006	0	-	-	-	-	-	-	-	-	-	-	-	-	-	-	-	-	-	-	-	-	-	-	-	-	-	-	-	-	-
1223	GAG	E	83	E	3	2010	0	-	-	-	-	-	-	-	-	-	-	-	-	-	-	-	-	-	-	-	-	-	-	-	-	-	-	-	-	-
1223	GAG	E	83	E	3	2012	0	-	-	-	-	-	-	-	-	-	-	-	-	-	-	-	-	-	-	-	-	-	-	-	-	-	-	-	-	-
1223	GAG	E	83	E	3	2013	0	-	-	-	-	-	-	-	-	-	-	-	-	-	-	-	-	-	-	-	-	-	-	-	-	-	-	-	-	-
1223	GAG	E	83	E	3	2014	0	-	-	-	-	-	-	-	-	-	-	-	-	-	-	-	-	-	-	-	-	-	-	-	-	-	-	-	-	-
1223	GAG	E	83	E	3	2015	3	-	-	-	-	-	-	-	-	-	3	-	-	-	-	-	-	-	-	-	-	-	-	-	-	-	-	-	-	-
1223	GAG	E	83	E	3	2016	0	-	-	-	-	-	-	-	-	-	-	-	-	-	-	-	-	-	-	-	-	-	-	-	-	-	-	-	-	-
1223	GAG	E	83	E	3	2017	0	-	-	-	-	-	-	-	-	-	-	-	-	-	-	-	-	-	-	-	-	-	-	-	-	-	-	-	-	-
Nt	Codon	Gene	Residue	AA	Nmuts	Year	N/Year	Thail	Cambo	Indon	Phili	FrPol	Haiti	Brazi	FrGui	Surin	Colom	Panam	Hondu	Guate	Mexic	PuRic	Venez	Ecuad	Peru	Nicar	Guade	DoRep	USA	Jamai	Marti	Cuba	Fiji	Samoa	Tonga	Impor
1964	TTA	E	330	L	4	2006	0	-	-	-	-	-	-	-	-	-	-	-	-	-	-	-	-	-	-	-	-	-	-	-	-	-	-	-	-	-
1964	TTA	E	330	L	4	2010	0	-	-	-	-	-	-	-	-	-	-	-	-	-	-	-	-	-	-	-	-	-	-	-	-	-	-	-	-	-
1964	TTA	E	330	L	4	2012	0	-	-	-	-	-	-	-	-	-	-	-	-	-	-	-	-	-	-	-	-	-	-	-	-	-	-	-	-	-
1964	TTA	E	330	L	4	2013	0	-	-	-	-	-	-	-	-	-	-	-	-	-	-	-	-	-	-	-	-	-	-	-	-	-	-	-	-	-
1964	TTA	E	330	L	4	2014	0	-	-	-	-	-	-	-	-	-	-	-	-	-	-	-	-	-	-	-	-	-	-	-	-	-	-	-	-	-
1964	TTA	E	330	L	4	2015	2	-	-	-	-	-	-	-	-	-	-	-	-	-	-	2	-	-	-	-	-	-	-	-	-	-	-	-	-	-
1964	TTA	E	330	L	4	2016	2	-	-	-	-	-	-	-	-	-	2	-	-	-	-	-	-	-	-	-	-	-	-	-	-	-	-	-	-	-
1964	TTA	E	330	L	4	2017	0	-	-	-	-	-	-	-	-	-	-	-	-	-	-	-	-	-	-	-	-	-	-	-	-	-	-	-	-	-
Nt	Codon	Gene	Residue	AA	Nmuts	Year	N/Year	Thail	Cambo	Indon	Phili	FrPol	Haiti	Brazi	FrGui	Surin	Colom	Panam	Hondu	Guate	Mexic	PuRic	Venez	Ecuad	Peru	Nicar	Guade	DoRep	USA	Jamai	Marti	Cuba	Fiji	Samoa	Tonga	Impor
2153	GAG	E	393	E	398	2006	1	1	-	-	-	-	-	-	-	-	-	-	-	-	-	-	-	-	-	-	-	-	-	-	-	-	-	-	-	-
2153	GAG	E	393	E	398	2010	0	-	-	-	-	-	-	-	-	-	-	-	-	-	-	-	-	-	-	-	-	-	-	-	-	-	-	-	-	-
2153	GAG	E	393	E	398	2012	1	-	-	-	1	-	-	-	-	-	-	-	-	-	-	-	-	-	-	-	-	-	-	-	-	-	-	-	-	-
2153	GAG	E	393	E	398	2013	12	3	-	-	-	9	-	-	-	-	-	-	-	-	-	-	-	-	-	-	-	-	-	-	-	-	-	-	-	-
2153	GAG	E	393	E	398	2014	13	1	-	1	-	4	7	-	-	-	-	-	-	-	-	-	-	-	-	-	-	-	-	-	-	-	-	-	-	-
2153	GAG	E	393	E	398	2015	67	1	-	-	-	-	-	20	1	1	30	3	1	2	3	4	-	-	-	-	-	-	-	-	1	-	-	-	-	-
2153	GAG	E	393	E	398	2016	294	4	-	-	2	-	3	53	-	2	20	1	21	3	51	2	10	3	2	20	1	28	52	4	-	-	4	4	1	3
2153	GAG	E	393	E	398	2017	10	1	-	-	-	-	-	-	-	-	-	-	-	-	1	-	-	-	-	-	-	-	-	-	-	8	-	-	-	-
Nt	Codon	Gene	Residue	AA	Nmuts	Year	N/Year	Thail	Cambo	Indon	Phili	FrPol	Haiti	Brazi	FrGui	Surin	Colom	Panam	Hondu	Guate	Mexic	PuRic	Venez	Ecuad	Peru	Nicar	Guade	DoRep	USA	Jamai	Marti	Cuba	Fiji	Samoa	Tonga	Impor
2231	AGG	E	419	R	9	2006	0	-	-	-	-	-	-	-	-	-	-	-	-	-	-	-	-	-	-	-	-	-	-	-	-	-	-	-	-	-
2231	AGG	E	419	R	9	2010	0	-	-	-	-	-	-	-	-	-	-	-	-	-	-	-	-	-	-	-	-	-	-	-	-	-	-	-	-	-
2231	AGG	E	419	R	9	2012	0	-	-	-	-	-	-	-	-	-	-	-	-	-	-	-	-	-	-	-	-	-	-	-	-	-	-	-	-	-
2231	AGG	E	419	R	9	2013	0	-	-	-	-	-	-	-	-	-	-	-	-	-	-	-	-	-	-	-	-	-	-	-	-	-	-	-	-	-
2231	AGG	E	419	R	9	2014	0	-	-	-	-	-	-	-	-	-	-	-	-	-	-	-	-	-	-	-	-	-	-	-	-	-	-	-	-	-
2231	AGG	E	419	R	9	2015	0	-	-	-	-	-	-	-	-	-	-	-	-	-	-	-	-	-	-	-	-	-	-	-	-	-	-	-	-	-
2231	AGG	E	419	R	9	2016	9	1	-	-	-	-	-	-	-	-	-	-	-	-	-	-	-	-	-	-	-	-	-	-	-	-	3	4	-	1
2231	AGG	E	419	R	9	2017	0	-	-	-	-	-	-	-	-	-	-	-	-	-	-	-	-	-	-	-	-	-	-	-	-	-	-	-	-	-
Nt	Codon	Gene	Residue	AA	Nmuts	Year	N/Year	Thail	Cambo	Indon	Phili	FrPol	Haiti	Brazi	FrGui	Surin	Colom	Panam	Hondu	Guate	Mexic	PuRic	Venez	Ecuad	Peru	Nicar	Guade	DoRep	USA	Jamai	Marti	Cuba	Fiji	Samoa	Tonga	Impor
2393	ATG	E	473	M	387	2006	0	-	-	-	-	-	-	-	-	-	-	-	-	-	-	-	-	-	-	-	-	-	-	-	-	-	-	-	-	-
2393	ATG	E	473	M	387	2010	0	-	-	-	-	-	-	-	-	-	-	-	-	-	-	-	-	-	-	-	-	-	-	-	-	-	-	-	-	-
2393	ATG	E	473	M	387	2012	0	-	-	-	-	-	-	-	-	-	-	-	-	-	-	-	-	-	-	-	-	-	-	-	-	-	-	-	-	-
2393	ATG	E	473	M	387	2013	12	3	-	-	-	9	-	-	-	-	-	-	-	-	-	-	-	-	-	-	-	-	-	-	-	-	-	-	-	-
2393	ATG	E	473	M	387	2014	13	1	-	1	-	4	7	-	-	-	-	-	-	-	-	-	-	-	-	-	-	-	-	-	-	-	-	-	-	-
2393	ATG	E	473	M	387	2015	67	1	-	-	-	-	-	20	1	1	30	3	1	2	3	4	-	-	-	-	-	-	-	-	1	-	-	-	-	-
2393	ATG	E	473	M	387	2016	286	3	-	-	-	-	3	49	-	2	19	1	22	3	50	2	10	3	2	19	1	28	54	2	1	-	4	4	1	3
2393	ATG	E	473	M	387	2017	9	1	-	-	-	-	-	-	-	-	-	-	-	-	1	-	-	-	-	-	-	-	-	-	-	7	-	-	-	-
Nt	Codon	Gene	Residue	AA	Nmuts	Year	N/Year	Thail	Cambo	Indon	Phili	FrPol	Haiti	Brazi	FrGui	Surin	Colom	Panam	Hondu	Guate	Mexic	PuRic	Venez	Ecuad	Peru	Nicar	Guade	DoRep	USA	Jamai	Marti	Cuba	Fiji	Samoa	Tonga	Impor
2435	ATG	E	487	M	389	2006	1	1	-	-	-	-	-	-	-	-	-	-	-	-	-	-	-	-	-	-	-	-	-	-	-	-	-	-	-	-
2435	ATG	E	487	M	389	2010	1	-	1	-	-	-	-	-	-	-	-	-	-	-	-	-	-	-	-	-	-	-	-	-	-	-	-	-	-	-
2435	ATG	E	487	M	389	2012	0	-	-	-	-	-	-	-	-	-	-	-	-	-	-	-	-	-	-	-	-	-	-	-	-	-	-	-	-	-
2435	ATG	E	487	M	389	2013	12	3	-	-	-	9	-	-	-	-	-	-	-	-	-	-	-	-	-	-	-	-	-	-	-	-	-	-	-	-
2435	ATG	E	487	M	389	2014	13	1	-	1	-	4	7	-	-	-	-	-	-	-	-	-	-	-	-	-	-	-	-	-	-	-	-	-	-	-
2435	ATG	E	487	M	389	2015	67	1	-	-	-	-	-	20	1	1	30	3	1	2	3	4	-	-	-	-	-	-	-	-	1	-	-	-	-	-
2435	ATG	E	487	M	389	2016	286	3	-	-	-	-	3	49	-	2	19	1	22	3	50	2	10	3	2	19	1	28	54	2	1	-	4	4	1	3
2435	ATG	E	487	M	389	2017	9	1	-	-	-	-	-	-	-	-	-	-	-	-	1	-	-	-	-	-	-	-	-	-	-	7	-	-	-	-
Nt	Codon	Gene	Residue	AA	Nmuts	Year	N/Year	Thail	Cambo	Indon	Phili	FrPol	Haiti	Brazi	FrGui	Surin	Colom	Panam	Hondu	Guate	Mexic	PuRic	Venez	Ecuad	Peru	Nicar	Guade	DoRep	USA	Jamai	Marti	Cuba	Fiji	Samoa	Tonga	Impor
2624	ATC	NS1	46	I	3	2006	0	-	-	-	-	-	-	-	-	-	-	-	-	-	-	-	-	-	-	-	-	-	-	-	-	-	-	-	-	-
2624	ATC	NS1	46	I	3	2010	0	-	-	-	-	-	-	-	-	-	-	-	-	-	-	-	-	-	-	-	-	-	-	-	-	-	-	-	-	-
2624	ATC	NS1	46	I	3	2012	0	-	-	-	-	-	-	-	-	-	-	-	-	-	-	-	-	-	-	-	-	-	-	-	-	-	-	-	-	-
2624	ATC	NS1	46	I	3	2013	0	-	-	-	-	-	-	-	-	-	-	-	-	-	-	-	-	-	-	-	-	-	-	-	-	-	-	-	-	-
2624	ATC	NS1	46	I	3	2014	0	-	-	-	-	-	-	-	-	-	-	-	-	-	-	-	-	-	-	-	-	-	-	-	-	-	-	-	-	-
2624	ATC	NS1	46	I	3	2015	0	-	-	-	-	-	-	-	-	-	-	-	-	-	-	-	-	-	-	-	-	-	-	-	-	-	-	-	-	-
2624	ATC	NS1	46	I	3	2016	2	-	-	-	2	-	-	-	-	-	-	-	-	-	-	-	-	-	-	-	-	-	-	-	-	-	-	-	-	-
2624	ATC	NS1	46	I	3	2017	1	-	-	-	-	-	-	-	-	-	-	-	-	-	-	-	-	-	-	-	-	-	-	-	-	1	-	-	-	-
Nt	Codon	Gene	Residue	AA	Nmuts	Year	N/Year	Thail	Cambo	Indon	Phili	FrPol	Haiti	Brazi	FrGui	Surin	Colom	Panam	Hondu	Guate	Mexic	PuRic	Venez	Ecuad	Peru	Nicar	Guade	DoRep	USA	Jamai	Marti	Cuba	Fiji	Samoa	Tonga	Impor
2786	GCT	NS1	100	A	99	2006	0	-	-	-	-	-	-	-	-	-	-	-	-	-	-	-	-	-	-	-	-	-	-	-	-	-	-	-	-	-
2786	GCT	NS1	100	A	99	2010	0	-	-	-	-	-	-	-	-	-	-	-	-	-	-	-	-	-	-	-	-	-	-	-	-	-	-	-	-	-
2786	GCT	NS1	100	A	99	2012	0	-	-	-	-	-	-	-	-	-	-	-	-	-	-	-	-	-	-	-	-	-	-	-	-	-	-	-	-	-
2786	GCT	NS1	100	A	99	2013	0	-	-	-	-	-	-	-	-	-	-	-	-	-	-	-	-	-	-	-	-	-	-	-	-	-	-	-	-	-
2786	GCT	NS1	100	A	99	2014	0	-	-	-	-	-	-	-	-	-	-	-	-	-	-	-	-	-	-	-	-	-	-	-	-	-	-	-	-	-
2786	GCT	NS1	100	A	99	2015	6	-	-	-	-	-	-	-	-	-	-	-	1	2	3	-	-	-	-	-	-	-	-	-	-	-	-	-	-	-
2786	GCT	NS1	100	A	99	2016	88	-	-	-	-	-	-	-	-	-	-	-	20	3	43	-	-	-	-	19	-	-	3	-	-	-	-	-	-	-
2786	GCT	NS1	100	A	99	2017	5	-	-	-	-	-	-	-	-	-	-	-	-	-	1	-	-	-	-	-	-	-	-	-	-	4	-	-	-	-
Nt	Codon	Gene	Residue	AA	Nmuts	Year	N/Year	Thail	Cambo	Indon	Phili	FrPol	Haiti	Brazi	FrGui	Surin	Colom	Panam	Hondu	Guate	Mexic	PuRic	Venez	Ecuad	Peru	Nicar	Guade	DoRep	USA	Jamai	Marti	Cuba	Fiji	Samoa	Tonga	Impor
2852	CAC	NS1	122	H	8	2006	0	-	-	-	-	-	-	-	-	-	-	-	-	-	-	-	-	-	-	-	-	-	-	-	-	-	-	-	-	-
2852	CAC	NS1	122	H	8	2010	0	-	-	-	-	-	-	-	-	-	-	-	-	-	-	-	-	-	-	-	-	-	-	-	-	-	-	-	-	-
2852	CAC	NS1	122	H	8	2012	0	-	-	-	-	-	-	-	-	-	-	-	-	-	-	-	-	-	-	-	-	-	-	-	-	-	-	-	-	-
2852	CAC	NS1	122	H	8	2013	0	-	-	-	-	-	-	-	-	-	-	-	-	-	-	-	-	-	-	-	-	-	-	-	-	-	-	-	-	-
2852	CAC	NS1	122	H	8	2014	1	-	-	-	-	-	1	-	-	-	-	-	-	-	-	-	-	-	-	-	-	-	-	-	-	-	-	-	-	-
2852	CAC	NS1	122	H	8	2015	4	-	-	-	-	-	-	4	-	-	-	-	-	-	-	-	-	-	-	-	-	-	-	-	-	-	-	-	-	-
2852	CAC	NS1	122	H	8	2016	3	-	-	-	-	-	1	-	-	-	-	-	-	-	-	-	-	-	-	-	-	2	-	-	-	-	-	-	-	-
2852	CAC	NS1	122	H	8	2017	0	-	-	-	-	-	-	-	-	-	-	-	-	-	-	-	-	-	-	-	-	-	-	-	-	-	-	-	-	-
Nt	Codon	Gene	Residue	AA	Nmuts	Year	N/Year	Thail	Cambo	Indon	Phili	FrPol	Haiti	Brazi	FrGui	Surin	Colom	Panam	Hondu	Guate	Mexic	PuRic	Venez	Ecuad	Peru	Nicar	Guade	DoRep	USA	Jamai	Marti	Cuba	Fiji	Samoa	Tonga	Impor
2924	GAA	NS1	146	E	4	2006	0	-	-	-	-	-	-	-	-	-	-	-	-	-	-	-	-	-	-	-	-	-	-	-	-	-	-	-	-	-
2924	GAA	NS1	146	E	4	2010	0	-	-	-	-	-	-	-	-	-	-	-	-	-	-	-	-	-	-	-	-	-	-	-	-	-	-	-	-	-
2924	GAA	NS1	146	E	4	2012	0	-	-	-	-	-	-	-	-	-	-	-	-	-	-	-	-	-	-	-	-	-	-	-	-	-	-	-	-	-
2924	GAA	NS1	146	E	4	2013	2	-	-	-	-	2	-	-	-	-	-	-	-	-	-	-	-	-	-	-	-	-	-	-	-	-	-	-	-	-
2924	GAA	NS1	146	E	4	2014	0	-	-	-	-	-	-	-	-	-	-	-	-	-	-	-	-	-	-	-	-	-	-	-	-	-	-	-	-	-
2924	GAA	NS1	146	E	4	2015	2	-	-	-	-	-	-	1	-	-	-	1	-	-	-	-	-	-	-	-	-	-	-	-	-	-	-	-	-	-
2924	GAA	NS1	146	E	4	2016	0	-	-	-	-	-	-	-	-	-	-	-	-	-	-	-	-	-	-	-	-	-	-	-	-	-	-	-	-	-
2924	GAA	NS1	146	E	4	2017	0	-	-	-	-	-	-	-	-	-	-	-	-	-	-	-	-	-	-	-	-	-	-	-	-	-	-	-	-	-
Nt	Codon	Gene	Residue	AA	Nmuts	Year	N/Year	Thail	Cambo	Indon	Phili	FrPol	Haiti	Brazi	FrGui	Surin	Colom	Panam	Hondu	Guate	Mexic	PuRic	Venez	Ecuad	Peru	Nicar	Guade	DoRep	USA	Jamai	Marti	Cuba	Fiji	Samoa	Tonga	Impor
3029	TCA	NS1	181	S	3	2006	0	-	-	-	-	-	-	-	-	-	-	-	-	-	-	-	-	-	-	-	-	-	-	-	-	-	-	-	-	-
3029	TCA	NS1	181	S	3	2010	0	-	-	-	-	-	-	-	-	-	-	-	-	-	-	-	-	-	-	-	-	-	-	-	-	-	-	-	-	-
3029	TCA	NS1	181	S	3	2012	0	-	-	-	-	-	-	-	-	-	-	-	-	-	-	-	-	-	-	-	-	-	-	-	-	-	-	-	-	-
3029	TCA	NS1	181	S	3	2013	0	-	-	-	-	-	-	-	-	-	-	-	-	-	-	-	-	-	-	-	-	-	-	-	-	-	-	-	-	-
3029	TCA	NS1	181	S	3	2014	0	-	-	-	-	-	-	-	-	-	-	-	-	-	-	-	-	-	-	-	-	-	-	-	-	-	-	-	-	-
3029	TCA	NS1	181	S	3	2015	0	-	-	-	-	-	-	-	-	-	-	-	-	-	-	-	-	-	-	-	-	-	-	-	-	-	-	-	-	-
3029	TCA	NS1	181	S	3	2016	3	-	-	-	-	-	-	-	-	-	-	-	-	-	1	-	-	-	-	1	-	-	-	-	-	-	1	-	-	-
3029	TCA	NS1	181	S	3	2017	0	-	-	-	-	-	-	-	-	-	-	-	-	-	-	-	-	-	-	-	-	-	-	-	-	-	-	-	-	-
Nt	Codon	Gene	Residue	AA	Nmuts	Year	N/Year	Thail	Cambo	Indon	Phili	FrPol	Haiti	Brazi	FrGui	Surin	Colom	Panam	Hondu	Guate	Mexic	PuRic	Venez	Ecuad	Peru	Nicar	Guade	DoRep	USA	Jamai	Marti	Cuba	Fiji	Samoa	Tonga	Impor
3050	GTC	NS1	188	V	7	2006	0	-	-	-	-	-	-	-	-	-	-	-	-	-	-	-	-	-	-	-	-	-	-	-	-	-	-	-	-	-
3050	GTC	NS1	188	V	7	2010	0	-	-	-	-	-	-	-	-	-	-	-	-	-	-	-	-	-	-	-	-	-	-	-	-	-	-	-	-	-
3050	GTC	NS1	188	V	7	2012	0	-	-	-	-	-	-	-	-	-	-	-	-	-	-	-	-	-	-	-	-	-	-	-	-	-	-	-	-	-
3050	GTC	NS1	188	V	7	2013	0	-	-	-	-	-	-	-	-	-	-	-	-	-	-	-	-	-	-	-	-	-	-	-	-	-	-	-	-	-
3050	GTC	NS1	188	V	7	2014	1	-	-	1	-	-	-	-	-	-	-	-	-	-	-	-	-	-	-	-	-	-	-	-	-	-	-	-	-	-
3050	GTC	NS1	188	V	7	2015	0	-	-	-	-	-	-	-	-	-	-	-	-	-	-	-	-	-	-	-	-	-	-	-	-	-	-	-	-	-
3050	GTC	NS1	188	V	7	2016	5	-	-	-	2	-	-	-	-	-	-	-	-	-	2	-	-	-	-	-	-	-	1	-	-	-	-	-	-	-
3050	GTC	NS1	188	V	7	2017	1	-	-	-	-	-	-	-	-	-	-	-	-	-	1	-	-	-	-	-	-	-	-	-	-	-	-	-	-	-
Nt	Codon	Gene	Residue	AA	Nmuts	Year	N/Year	Thail	Cambo	Indon	Phili	FrPol	Haiti	Brazi	FrGui	Surin	Colom	Panam	Hondu	Guate	Mexic	PuRic	Venez	Ecuad	Peru	Nicar	Guade	DoRep	USA	Jamai	Marti	Cuba	Fiji	Samoa	Tonga	Impor
3050	GTT	NS1	188	V	385	2006	0	-	-	-	-	-	-	-	-	-	-	-	-	-	-	-	-	-	-	-	-	-	-	-	-	-	-	-	-	-
3050	GTT	NS1	188	V	385	2010	0	-	-	-	-	-	-	-	-	-	-	-	-	-	-	-	-	-	-	-	-	-	-	-	-	-	-	-	-	-
3050	GTT	NS1	188	V	385	2012	0	-	-	-	-	-	-	-	-	-	-	-	-	-	-	-	-	-	-	-	-	-	-	-	-	-	-	-	-	-
3050	GTT	NS1	188	V	385	2013	12	3	-	-	-	9	-	-	-	-	-	-	-	-	-	-	-	-	-	-	-	-	-	-	-	-	-	-	-	-
3050	GTT	NS1	188	V	385	2014	12	1	-	-	-	4	7	-	-	-	-	-	-	-	-	-	-	-	-	-	-	-	-	-	-	-	-	-	-	-
3050	GTT	NS1	188	V	385	2015	67	1	-	-	-	-	-	20	1	1	30	3	1	2	3	4	-	-	-	-	-	-	-	-	1	-	-	-	-	-
3050	GTT	NS1	188	V	385	2016	285	4	-	-	-	-	3	53	-	2	19	1	20	3	47	2	10	3	2	19	1	30	49	4	1	-	4	4	1	3
3050	GTT	NS1	188	V	385	2017	9	1	-	-	-	-	-	-	-	-	-	-	-	-	-	-	-	-	-	-	-	-	-	-	-	8	-	-	-	-
Nt	Codon	Gene	Residue	AA	Nmuts	Year	N/Year	Thail	Cambo	Indon	Phili	FrPol	Haiti	Brazi	FrGui	Surin	Colom	Panam	Hondu	Guate	Mexic	PuRic	Venez	Ecuad	Peru	Nicar	Guade	DoRep	USA	Jamai	Marti	Cuba	Fiji	Samoa	Tonga	Impor
3059	AGG	NS1	191	R	3	2006	0	-	-	-	-	-	-	-	-	-	-	-	-	-	-	-	-	-	-	-	-	-	-	-	-	-	-	-	-	-
3059	AGG	NS1	191	R	3	2010	0	-	-	-	-	-	-	-	-	-	-	-	-	-	-	-	-	-	-	-	-	-	-	-	-	-	-	-	-	-
3059	AGG	NS1	191	R	3	2012	0	-	-	-	-	-	-	-	-	-	-	-	-	-	-	-	-	-	-	-	-	-	-	-	-	-	-	-	-	-
3059	AGG	NS1	191	R	3	2013	0	-	-	-	-	-	-	-	-	-	-	-	-	-	-	-	-	-	-	-	-	-	-	-	-	-	-	-	-	-
3059	AGG	NS1	191	R	3	2014	0	-	-	-	-	-	-	-	-	-	-	-	-	-	-	-	-	-	-	-	-	-	-	-	-	-	-	-	-	-
3059	AGG	NS1	191	R	3	2015	1	-	-	-	-	-	-	1	-	-	-	-	-	-	-	-	-	-	-	-	-	-	-	-	-	-	-	-	-	-
3059	AGG	NS1	191	R	3	2016	2	-	-	-	-	-	-	2	-	-	-	-	-	-	-	-	-	-	-	-	-	-	-	-	-	-	-	-	-	-
3059	AGG	NS1	191	R	3	2017	0	-	-	-	-	-	-	-	-	-	-	-	-	-	-	-	-	-	-	-	-	-	-	-	-	-	-	-	-	-
Nt	Codon	Gene	Residue	AA	Nmuts	Year	N/Year	Thail	Cambo	Indon	Phili	FrPol	Haiti	Brazi	FrGui	Surin	Colom	Panam	Hondu	Guate	Mexic	PuRic	Venez	Ecuad	Peru	Nicar	Guade	DoRep	USA	Jamai	Marti	Cuba	Fiji	Samoa	Tonga	Impor
3152	GCA	NS1	222	A	5	2006	0	-	-	-	-	-	-	-	-	-	-	-	-	-	-	-	-	-	-	-	-	-	-	-	-	-	-	-	-	-
3152	GCA	NS1	222	A	5	2010	0	-	-	-	-	-	-	-	-	-	-	-	-	-	-	-	-	-	-	-	-	-	-	-	-	-	-	-	-	-
3152	GCA	NS1	222	A	5	2012	0	-	-	-	-	-	-	-	-	-	-	-	-	-	-	-	-	-	-	-	-	-	-	-	-	-	-	-	-	-
3152	GCA	NS1	222	A	5	2013	0	-	-	-	-	-	-	-	-	-	-	-	-	-	-	-	-	-	-	-	-	-	-	-	-	-	-	-	-	-
3152	GCA	NS1	222	A	5	2014	0	-	-	-	-	-	-	-	-	-	-	-	-	-	-	-	-	-	-	-	-	-	-	-	-	-	-	-	-	-
3152	GCA	NS1	222	A	5	2015	0	-	-	-	-	-	-	-	-	-	-	-	-	-	-	-	-	-	-	-	-	-	-	-	-	-	-	-	-	-
3152	GCA	NS1	222	A	5	2016	5	-	-	-	-	-	-	1	-	-	-	-	-	-	4	-	-	-	-	-	-	-	-	-	-	-	-	-	-	-
3152	GCA	NS1	222	A	5	2017	0	-	-	-	-	-	-	-	-	-	-	-	-	-	-	-	-	-	-	-	-	-	-	-	-	-	-	-	-	-
Nt	Codon	Gene	Residue	AA	Nmuts	Year	N/Year	Thail	Cambo	Indon	Phili	FrPol	Haiti	Brazi	FrGui	Surin	Colom	Panam	Hondu	Guate	Mexic	PuRic	Venez	Ecuad	Peru	Nicar	Guade	DoRep	USA	Jamai	Marti	Cuba	Fiji	Samoa	Tonga	Impor
3278	ATG	NS1	264	M	393	2006	1	1	-	-	-	-	-	-	-	-	-	-	-	-	-	-	-	-	-	-	-	-	-	-	-	-	-	-	-	-
3278	ATG	NS1	264	M	393	2010	1	-	1	-	-	-	-	-	-	-	-	-	-	-	-	-	-	-	-	-	-	-	-	-	-	-	-	-	-	-
3278	ATG	NS1	264	M	393	2012	1	-	-	-	1	-	-	-	-	-	-	-	-	-	-	-	-	-	-	-	-	-	-	-	-	-	-	-	-	-
3278	ATG	NS1	264	M	393	2013	12	3	-	-	-	9	-	-	-	-	-	-	-	-	-	-	-	-	-	-	-	-	-	-	-	-	-	-	-	-
3278	ATG	NS1	264	M	393	2014	13	1	-	1	-	4	7	-	-	-	-	-	-	-	-	-	-	-	-	-	-	-	-	-	-	-	-	-	-	-
3278	ATG	NS1	264	M	393	2015	67	1	-	-	-	-	-	20	1	1	30	3	1	2	3	4	-	-	-	-	-	-	-	-	1	-	-	-	-	-
3278	ATG	NS1	264	M	393	2016	288	4	-	-	2	-	3	52	-	2	19	1	20	3	48	1	10	3	2	18	1	29	53	4	1	-	4	4	1	3
3278	ATG	NS1	264	M	393	2017	10	1	-	-	-	-	-	-	-	-	-	-	-	-	1	-	-	-	-	-	-	-	-	-	-	8	-	-	-	-
Nt	Codon	Gene	Residue	AA	Nmuts	Year	N/Year	Thail	Cambo	Indon	Phili	FrPol	Haiti	Brazi	FrGui	Surin	Colom	Panam	Hondu	Guate	Mexic	PuRic	Venez	Ecuad	Peru	Nicar	Guade	DoRep	USA	Jamai	Marti	Cuba	Fiji	Samoa	Tonga	Impor
3281	GAA	NS1	265	E	4	2006	1	1	-	-	-	-	-	-	-	-	-	-	-	-	-	-	-	-	-	-	-	-	-	-	-	-	-	-	-	-
3281	GAA	NS1	265	E	4	2010	0	-	-	-	-	-	-	-	-	-	-	-	-	-	-	-	-	-	-	-	-	-	-	-	-	-	-	-	-	-
3281	GAA	NS1	265	E	4	2012	0	-	-	-	-	-	-	-	-	-	-	-	-	-	-	-	-	-	-	-	-	-	-	-	-	-	-	-	-	-
3281	GAA	NS1	265	E	4	2013	0	-	-	-	-	-	-	-	-	-	-	-	-	-	-	-	-	-	-	-	-	-	-	-	-	-	-	-	-	-
3281	GAA	NS1	265	E	4	2014	0	-	-	-	-	-	-	-	-	-	-	-	-	-	-	-	-	-	-	-	-	-	-	-	-	-	-	-	-	-
3281	GAA	NS1	265	E	4	2015	0	-	-	-	-	-	-	-	-	-	-	-	-	-	-	-	-	-	-	-	-	-	-	-	-	-	-	-	-	-
3281	GAA	NS1	265	E	4	2016	3	-	-	-	-	-	-	1	-	-	-	-	-	-	1	-	-	-	-	-	-	-	-	-	-	-	-	-	-	1
3281	GAA	NS1	265	E	4	2017	0	-	-	-	-	-	-	-	-	-	-	-	-	-	-	-	-	-	-	-	-	-	-	-	-	-	-	-	-	-
Nt	Codon	Gene	Residue	AA	Nmuts	Year	N/Year	Thail	Cambo	Indon	Phili	FrPol	Haiti	Brazi	FrGui	Surin	Colom	Panam	Hondu	Guate	Mexic	PuRic	Venez	Ecuad	Peru	Nicar	Guade	DoRep	USA	Jamai	Marti	Cuba	Fiji	Samoa	Tonga	Impor
3458	CAG	NS1	324	Q	9	2006	0	-	-	-	-	-	-	-	-	-	-	-	-	-	-	-	-	-	-	-	-	-	-	-	-	-	-	-	-	-
3458	CAG	NS1	324	Q	9	2010	0	-	-	-	-	-	-	-	-	-	-	-	-	-	-	-	-	-	-	-	-	-	-	-	-	-	-	-	-	-
3458	CAG	NS1	324	Q	9	2012	0	-	-	-	-	-	-	-	-	-	-	-	-	-	-	-	-	-	-	-	-	-	-	-	-	-	-	-	-	-
3458	CAG	NS1	324	Q	9	2013	0	-	-	-	-	-	-	-	-	-	-	-	-	-	-	-	-	-	-	-	-	-	-	-	-	-	-	-	-	-
3458	CAG	NS1	324	Q	9	2014	0	-	-	-	-	-	-	-	-	-	-	-	-	-	-	-	-	-	-	-	-	-	-	-	-	-	-	-	-	-
3458	CAG	NS1	324	Q	9	2015	0	-	-	-	-	-	-	-	-	-	-	-	-	-	-	-	-	-	-	-	-	-	-	-	-	-	-	-	-	-
3458	CAG	NS1	324	Q	9	2016	9	-	-	-	-	-	-	-	-	-	-	-	-	-	-	-	1	-	-	-	-	-	-	-	-	-	3	4	-	1
3458	CAG	NS1	324	Q	9	2017	0	-	-	-	-	-	-	-	-	-	-	-	-	-	-	-	-	-	-	-	-	-	-	-	-	-	-	-	-	-
Nt	Codon	Gene	Residue	AA	Nmuts	Year	N/Year	Thail	Cambo	Indon	Phili	FrPol	Haiti	Brazi	FrGui	Surin	Colom	Panam	Hondu	Guate	Mexic	PuRic	Venez	Ecuad	Peru	Nicar	Guade	DoRep	USA	Jamai	Marti	Cuba	Fiji	Samoa	Tonga	Impor
3458	TGG	NS1	324	W	62	2006	0	-	-	-	-	-	-	-	-	-	-	-	-	-	-	-	-	-	-	-	-	-	-	-	-	-	-	-	-	-
3458	TGG	NS1	324	W	62	2010	0	-	-	-	-	-	-	-	-	-	-	-	-	-	-	-	-	-	-	-	-	-	-	-	-	-	-	-	-	-
3458	TGG	NS1	324	W	62	2012	0	-	-	-	-	-	-	-	-	-	-	-	-	-	-	-	-	-	-	-	-	-	-	-	-	-	-	-	-	-
3458	TGG	NS1	324	W	62	2013	0	-	-	-	-	-	-	-	-	-	-	-	-	-	-	-	-	-	-	-	-	-	-	-	-	-	-	-	-	-
3458	TGG	NS1	324	W	62	2014	0	-	-	-	-	-	-	-	-	-	-	-	-	-	-	-	-	-	-	-	-	-	-	-	-	-	-	-	-	-
3458	TGG	NS1	324	W	62	2015	35	-	-	-	-	-	-	1	-	-	30	3	-	-	-	-	-	-	-	-	-	-	-	-	1	-	-	-	-	-
3458	TGG	NS1	324	W	62	2016	27	-	-	-	-	-	-	-	-	-	17	1	-	-	2	-	2	-	2	-	-	1	1	-	1	-	-	-	-	-
3458	TGG	NS1	324	W	62	2017	0	-	-	-	-	-	-	-	-	-	-	-	-	-	-	-	-	-	-	-	-	-	-	-	-	-	-	-	-	-
Nt	Codon	Gene	Residue	AA	Nmuts	Year	N/Year	Thail	Cambo	Indon	Phili	FrPol	Haiti	Brazi	FrGui	Surin	Colom	Panam	Hondu	Guate	Mexic	PuRic	Venez	Ecuad	Peru	Nicar	Guade	DoRep	USA	Jamai	Marti	Cuba	Fiji	Samoa	Tonga	Impor
3464	GAA	NS1	326	E	3	2006	0	-	-	-	-	-	-	-	-	-	-	-	-	-	-	-	-	-	-	-	-	-	-	-	-	-	-	-	-	-
3464	GAA	NS1	326	E	3	2010	0	-	-	-	-	-	-	-	-	-	-	-	-	-	-	-	-	-	-	-	-	-	-	-	-	-	-	-	-	-
3464	GAA	NS1	326	E	3	2012	0	-	-	-	-	-	-	-	-	-	-	-	-	-	-	-	-	-	-	-	-	-	-	-	-	-	-	-	-	-
3464	GAA	NS1	326	E	3	2013	0	-	-	-	-	-	-	-	-	-	-	-	-	-	-	-	-	-	-	-	-	-	-	-	-	-	-	-	-	-
3464	GAA	NS1	326	E	3	2014	0	-	-	-	-	-	-	-	-	-	-	-	-	-	-	-	-	-	-	-	-	-	-	-	-	-	-	-	-	-
3464	GAA	NS1	326	E	3	2015	0	-	-	-	-	-	-	-	-	-	-	-	-	-	-	-	-	-	-	-	-	-	-	-	-	-	-	-	-	-
3464	GAA	NS1	326	E	3	2016	3	-	-	-	-	-	-	-	-	-	-	-	-	-	2	-	-	-	-	-	-	-	1	-	-	-	-	-	-	-
3464	GAA	NS1	326	E	3	2017	0	-	-	-	-	-	-	-	-	-	-	-	-	-	-	-	-	-	-	-	-	-	-	-	-	-	-	-	-	-
Nt	Codon	Gene	Residue	AA	Nmuts	Year	N/Year	Thail	Cambo	Indon	Phili	FrPol	Haiti	Brazi	FrGui	Surin	Colom	Panam	Hondu	Guate	Mexic	PuRic	Venez	Ecuad	Peru	Nicar	Guade	DoRep	USA	Jamai	Marti	Cuba	Fiji	Samoa	Tonga	Impor
3533	GTG	NS1	349	V	100	2006	0	-	-	-	-	-	-	-	-	-	-	-	-	-	-	-	-	-	-	-	-	-	-	-	-	-	-	-	-	-
3533	GTG	NS1	349	V	100	2010	0	-	-	-	-	-	-	-	-	-	-	-	-	-	-	-	-	-	-	-	-	-	-	-	-	-	-	-	-	-
3533	GTG	NS1	349	V	100	2012	0	-	-	-	-	-	-	-	-	-	-	-	-	-	-	-	-	-	-	-	-	-	-	-	-	-	-	-	-	-
3533	GTG	NS1	349	V	100	2013	0	-	-	-	-	-	-	-	-	-	-	-	-	-	-	-	-	-	-	-	-	-	-	-	-	-	-	-	-	-
3533	GTG	NS1	349	V	100	2014	6	-	-	-	-	-	6	-	-	-	-	-	-	-	-	-	-	-	-	-	-	-	-	-	-	-	-	-	-	-
3533	GTG	NS1	349	V	100	2015	5	-	-	-	-	-	-	5	-	-	-	-	-	-	-	-	-	-	-	-	-	-	-	-	-	-	-	-	-	-
3533	GTG	NS1	349	V	100	2016	85	-	-	-	-	-	2	5	-	-	-	-	-	-	-	-	-	3	-	-	1	27	45	2	-	-	-	-	-	-
3533	GTG	NS1	349	V	100	2017	4	-	-	-	-	-	-	-	-	-	-	-	-	-	-	-	-	-	-	-	-	-	-	-	-	4	-	-	-	-
Nt	Codon	Gene	Residue	AA	Nmuts	Year	N/Year	Thail	Cambo	Indon	Phili	FrPol	Haiti	Brazi	FrGui	Surin	Colom	Panam	Hondu	Guate	Mexic	PuRic	Venez	Ecuad	Peru	Nicar	Guade	DoRep	USA	Jamai	Marti	Cuba	Fiji	Samoa	Tonga	Impor
3557	TAC	NS2A	5	Y	3	2006	0	-	-	-	-	-	-	-	-	-	-	-	-	-	-	-	-	-	-	-	-	-	-	-	-	-	-	-	-	-
3557	TAC	NS2A	5	Y	3	2010	0	-	-	-	-	-	-	-	-	-	-	-	-	-	-	-	-	-	-	-	-	-	-	-	-	-	-	-	-	-
3557	TAC	NS2A	5	Y	3	2012	0	-	-	-	-	-	-	-	-	-	-	-	-	-	-	-	-	-	-	-	-	-	-	-	-	-	-	-	-	-
3557	TAC	NS2A	5	Y	3	2013	0	-	-	-	-	-	-	-	-	-	-	-	-	-	-	-	-	-	-	-	-	-	-	-	-	-	-	-	-	-
3557	TAC	NS2A	5	Y	3	2014	0	-	-	-	-	-	-	-	-	-	-	-	-	-	-	-	-	-	-	-	-	-	-	-	-	-	-	-	-	-
3557	TAC	NS2A	5	Y	3	2015	0	-	-	-	-	-	-	-	-	-	-	-	-	-	-	-	-	-	-	-	-	-	-	-	-	-	-	-	-	-
3557	TAC	NS2A	5	Y	3	2016	3	-	-	-	-	-	-	-	-	-	-	-	-	-	3	-	-	-	-	-	-	-	-	-	-	-	-	-	-	-
3557	TAC	NS2A	5	Y	3	2017	0	-	-	-	-	-	-	-	-	-	-	-	-	-	-	-	-	-	-	-	-	-	-	-	-	-	-	-	-	-
Nt	Codon	Gene	Residue	AA	Nmuts	Year	N/Year	Thail	Cambo	Indon	Phili	FrPol	Haiti	Brazi	FrGui	Surin	Colom	Panam	Hondu	Guate	Mexic	PuRic	Venez	Ecuad	Peru	Nicar	Guade	DoRep	USA	Jamai	Marti	Cuba	Fiji	Samoa	Tonga	Impor
3782	ACA	NS2A	80	T	3	2006	0	-	-	-	-	-	-	-	-	-	-	-	-	-	-	-	-	-	-	-	-	-	-	-	-	-	-	-	-	-
3782	ACA	NS2A	80	T	3	2010	0	-	-	-	-	-	-	-	-	-	-	-	-	-	-	-	-	-	-	-	-	-	-	-	-	-	-	-	-	-
3782	ACA	NS2A	80	T	3	2012	0	-	-	-	-	-	-	-	-	-	-	-	-	-	-	-	-	-	-	-	-	-	-	-	-	-	-	-	-	-
3782	ACA	NS2A	80	T	3	2013	0	-	-	-	-	-	-	-	-	-	-	-	-	-	-	-	-	-	-	-	-	-	-	-	-	-	-	-	-	-
3782	ACA	NS2A	80	T	3	2014	0	-	-	-	-	-	-	-	-	-	-	-	-	-	-	-	-	-	-	-	-	-	-	-	-	-	-	-	-	-
3782	ACA	NS2A	80	T	3	2015	1	-	-	-	-	-	-	-	-	-	-	-	-	-	-	-	-	-	-	-	-	-	-	-	1	-	-	-	-	-
3782	ACA	NS2A	80	T	3	2016	2	-	-	-	-	-	-	-	-	-	-	-	-	-	2	-	-	-	-	-	-	-	-	-	-	-	-	-	-	-
3782	ACA	NS2A	80	T	3	2017	0	-	-	-	-	-	-	-	-	-	-	-	-	-	-	-	-	-	-	-	-	-	-	-	-	-	-	-	-	-
Nt	Codon	Gene	Residue	AA	Nmuts	Year	N/Year	Thail	Cambo	Indon	Phili	FrPol	Haiti	Brazi	FrGui	Surin	Colom	Panam	Hondu	Guate	Mexic	PuRic	Venez	Ecuad	Peru	Nicar	Guade	DoRep	USA	Jamai	Marti	Cuba	Fiji	Samoa	Tonga	Impor
3782	GTA	NS2A	80	V	3	2006	0	-	-	-	-	-	-	-	-	-	-	-	-	-	-	-	-	-	-	-	-	-	-	-	-	-	-	-	-	-
3782	GTA	NS2A	80	V	3	2010	0	-	-	-	-	-	-	-	-	-	-	-	-	-	-	-	-	-	-	-	-	-	-	-	-	-	-	-	-	-
3782	GTA	NS2A	80	V	3	2012	0	-	-	-	-	-	-	-	-	-	-	-	-	-	-	-	-	-	-	-	-	-	-	-	-	-	-	-	-	-
3782	GTA	NS2A	80	V	3	2013	0	-	-	-	-	-	-	-	-	-	-	-	-	-	-	-	-	-	-	-	-	-	-	-	-	-	-	-	-	-
3782	GTA	NS2A	80	V	3	2014	1	1	-	-	-	-	-	-	-	-	-	-	-	-	-	-	-	-	-	-	-	-	-	-	-	-	-	-	-	-
3782	GTA	NS2A	80	V	3	2015	0	-	-	-	-	-	-	-	-	-	-	-	-	-	-	-	-	-	-	-	-	-	-	-	-	-	-	-	-	-
3782	GTA	NS2A	80	V	3	2016	2	1	-	-	-	-	-	-	-	-	-	-	-	-	1	-	-	-	-	-	-	-	-	-	-	-	-	-	-	-
3782	GTA	NS2A	80	V	3	2017	0	-	-	-	-	-	-	-	-	-	-	-	-	-	-	-	-	-	-	-	-	-	-	-	-	-	-	-	-	-
Nt	Codon	Gene	Residue	AA	Nmuts	Year	N/Year	Thail	Cambo	Indon	Phili	FrPol	Haiti	Brazi	FrGui	Surin	Colom	Panam	Hondu	Guate	Mexic	PuRic	Venez	Ecuad	Peru	Nicar	Guade	DoRep	USA	Jamai	Marti	Cuba	Fiji	Samoa	Tonga	Impor
3911	GAC	NS2A	123	D	3	2006	0	-	-	-	-	-	-	-	-	-	-	-	-	-	-	-	-	-	-	-	-	-	-	-	-	-	-	-	-	-
3911	GAC	NS2A	123	D	3	2010	0	-	-	-	-	-	-	-	-	-	-	-	-	-	-	-	-	-	-	-	-	-	-	-	-	-	-	-	-	-
3911	GAC	NS2A	123	D	3	2012	0	-	-	-	-	-	-	-	-	-	-	-	-	-	-	-	-	-	-	-	-	-	-	-	-	-	-	-	-	-
3911	GAC	NS2A	123	D	3	2013	0	-	-	-	-	-	-	-	-	-	-	-	-	-	-	-	-	-	-	-	-	-	-	-	-	-	-	-	-	-
3911	GAC	NS2A	123	D	3	2014	0	-	-	-	-	-	-	-	-	-	-	-	-	-	-	-	-	-	-	-	-	-	-	-	-	-	-	-	-	-
3911	GAC	NS2A	123	D	3	2015	0	-	-	-	-	-	-	-	-	-	-	-	-	-	-	-	-	-	-	-	-	-	-	-	-	-	-	-	-	-
3911	GAC	NS2A	123	D	3	2016	3	-	-	-	-	-	-	-	-	-	-	-	-	-	-	-	-	-	-	-	-	3	-	-	-	-	-	-	-	-
3911	GAC	NS2A	123	D	3	2017	0	-	-	-	-	-	-	-	-	-	-	-	-	-	-	-	-	-	-	-	-	-	-	-	-	-	-	-	-	-
Nt	Codon	Gene	Residue	AA	Nmuts	Year	N/Year	Thail	Cambo	Indon	Phili	FrPol	Haiti	Brazi	FrGui	Surin	Colom	Panam	Hondu	Guate	Mexic	PuRic	Venez	Ecuad	Peru	Nicar	Guade	DoRep	USA	Jamai	Marti	Cuba	Fiji	Samoa	Tonga	Impor
3959	GTA	NS2A	139	V	7	2006	0	-	-	-	-	-	-	-	-	-	-	-	-	-	-	-	-	-	-	-	-	-	-	-	-	-	-	-	-	-
3959	GTA	NS2A	139	V	7	2010	0	-	-	-	-	-	-	-	-	-	-	-	-	-	-	-	-	-	-	-	-	-	-	-	-	-	-	-	-	-
3959	GTA	NS2A	139	V	7	2012	0	-	-	-	-	-	-	-	-	-	-	-	-	-	-	-	-	-	-	-	-	-	-	-	-	-	-	-	-	-
3959	GTA	NS2A	139	V	7	2013	0	-	-	-	-	-	-	-	-	-	-	-	-	-	-	-	-	-	-	-	-	-	-	-	-	-	-	-	-	-
3959	GTA	NS2A	139	V	7	2014	0	-	-	-	-	-	-	-	-	-	-	-	-	-	-	-	-	-	-	-	-	-	-	-	-	-	-	-	-	-
3959	GTA	NS2A	139	V	7	2015	0	-	-	-	-	-	-	-	-	-	-	-	-	-	-	-	-	-	-	-	-	-	-	-	-	-	-	-	-	-
3959	GTA	NS2A	139	V	7	2016	7	-	-	-	-	-	-	-	-	-	-	-	-	-	-	-	6	-	-	-	-	1	-	-	-	-	-	-	-	-
3959	GTA	NS2A	139	V	7	2017	0	-	-	-	-	-	-	-	-	-	-	-	-	-	-	-	-	-	-	-	-	-	-	-	-	-	-	-	-	-
Nt	Codon	Gene	Residue	AA	Nmuts	Year	N/Year	Thail	Cambo	Indon	Phili	FrPol	Haiti	Brazi	FrGui	Surin	Colom	Panam	Hondu	Guate	Mexic	PuRic	Venez	Ecuad	Peru	Nicar	Guade	DoRep	USA	Jamai	Marti	Cuba	Fiji	Samoa	Tonga	Impor
3971	GTT	NS2A	143	V	389	2006	1	1	-	-	-	-	-	-	-	-	-	-	-	-	-	-	-	-	-	-	-	-	-	-	-	-	-	-	-	-
3971	GTT	NS2A	143	V	389	2010	1	-	1	-	-	-	-	-	-	-	-	-	-	-	-	-	-	-	-	-	-	-	-	-	-	-	-	-	-	-
3971	GTT	NS2A	143	V	389	2012	1	-	-	-	1	-	-	-	-	-	-	-	-	-	-	-	-	-	-	-	-	-	-	-	-	-	-	-	-	-
3971	GTT	NS2A	143	V	389	2013	12	3	-	-	-	9	-	-	-	-	-	-	-	-	-	-	-	-	-	-	-	-	-	-	-	-	-	-	-	-
3971	GTT	NS2A	143	V	389	2014	13	1	-	1	-	4	7	-	-	-	-	-	-	-	-	-	-	-	-	-	-	-	-	-	-	-	-	-	-	-
3971	GTT	NS2A	143	V	389	2015	66	1	-	-	-	-	-	20	1	1	29	3	1	2	3	4	-	-	-	-	-	-	-	-	1	-	-	-	-	-
3971	GTT	NS2A	143	V	389	2016	285	4	-	-	2	-	3	53	-	2	19	1	21	3	44	2	10	3	2	19	1	28	51	4	1	-	4	4	1	3
3971	GTT	NS2A	143	V	389	2017	10	1	-	-	-	-	-	-	-	-	-	-	-	-	1	-	-	-	-	-	-	-	-	-	-	8	-	-	-	-
Nt	Codon	Gene	Residue	AA	Nmuts	Year	N/Year	Thail	Cambo	Indon	Phili	FrPol	Haiti	Brazi	FrGui	Surin	Colom	Panam	Hondu	Guate	Mexic	PuRic	Venez	Ecuad	Peru	Nicar	Guade	DoRep	USA	Jamai	Marti	Cuba	Fiji	Samoa	Tonga	Impor
4013	GTT	NS2A	157	V	4	2006	0	-	-	-	-	-	-	-	-	-	-	-	-	-	-	-	-	-	-	-	-	-	-	-	-	-	-	-	-	-
4013	GTT	NS2A	157	V	4	2010	0	-	-	-	-	-	-	-	-	-	-	-	-	-	-	-	-	-	-	-	-	-	-	-	-	-	-	-	-	-
4013	GTT	NS2A	157	V	4	2012	0	-	-	-	-	-	-	-	-	-	-	-	-	-	-	-	-	-	-	-	-	-	-	-	-	-	-	-	-	-
4013	GTT	NS2A	157	V	4	2013	0	-	-	-	-	-	-	-	-	-	-	-	-	-	-	-	-	-	-	-	-	-	-	-	-	-	-	-	-	-
4013	GTT	NS2A	157	V	4	2014	0	-	-	-	-	-	-	-	-	-	-	-	-	-	-	-	-	-	-	-	-	-	-	-	-	-	-	-	-	-
4013	GTT	NS2A	157	V	4	2015	4	-	-	-	-	-	-	-	-	-	4	-	-	-	-	-	-	-	-	-	-	-	-	-	-	-	-	-	-	-
4013	GTT	NS2A	157	V	4	2016	0	-	-	-	-	-	-	-	-	-	-	-	-	-	-	-	-	-	-	-	-	-	-	-	-	-	-	-	-	-
4013	GTT	NS2A	157	V	4	2017	0	-	-	-	-	-	-	-	-	-	-	-	-	-	-	-	-	-	-	-	-	-	-	-	-	-	-	-	-	-
Nt	Codon	Gene	Residue	AA	Nmuts	Year	N/Year	Thail	Cambo	Indon	Phili	FrPol	Haiti	Brazi	FrGui	Surin	Colom	Panam	Hondu	Guate	Mexic	PuRic	Venez	Ecuad	Peru	Nicar	Guade	DoRep	USA	Jamai	Marti	Cuba	Fiji	Samoa	Tonga	Impor
4235	GGC	NS2B	5	G	4	2006	0	-	-	-	-	-	-	-	-	-	-	-	-	-	-	-	-	-	-	-	-	-	-	-	-	-	-	-	-	-
4235	GGC	NS2B	5	G	4	2010	0	-	-	-	-	-	-	-	-	-	-	-	-	-	-	-	-	-	-	-	-	-	-	-	-	-	-	-	-	-
4235	GGC	NS2B	5	G	4	2012	0	-	-	-	-	-	-	-	-	-	-	-	-	-	-	-	-	-	-	-	-	-	-	-	-	-	-	-	-	-
4235	GGC	NS2B	5	G	4	2013	0	-	-	-	-	-	-	-	-	-	-	-	-	-	-	-	-	-	-	-	-	-	-	-	-	-	-	-	-	-
4235	GGC	NS2B	5	G	4	2014	0	-	-	-	-	-	-	-	-	-	-	-	-	-	-	-	-	-	-	-	-	-	-	-	-	-	-	-	-	-
4235	GGC	NS2B	5	G	4	2015	0	-	-	-	-	-	-	-	-	-	-	-	-	-	-	-	-	-	-	-	-	-	-	-	-	-	-	-	-	-
4235	GGC	NS2B	5	G	4	2016	4	-	-	-	-	-	-	-	-	-	-	-	-	-	-	-	-	-	-	4	-	-	-	-	-	-	-	-	-	-
4235	GGC	NS2B	5	G	4	2017	0	-	-	-	-	-	-	-	-	-	-	-	-	-	-	-	-	-	-	-	-	-	-	-	-	-	-	-	-	-
Nt	Codon	Gene	Residue	AA	Nmuts	Year	N/Year	Thail	Cambo	Indon	Phili	FrPol	Haiti	Brazi	FrGui	Surin	Colom	Panam	Hondu	Guate	Mexic	PuRic	Venez	Ecuad	Peru	Nicar	Guade	DoRep	USA	Jamai	Marti	Cuba	Fiji	Samoa	Tonga	Impor
4286	ACC	NS2B	22	T	11	2006	0	-	-	-	-	-	-	-	-	-	-	-	-	-	-	-	-	-	-	-	-	-	-	-	-	-	-	-	-	-
4286	ACC	NS2B	22	T	11	2010	0	-	-	-	-	-	-	-	-	-	-	-	-	-	-	-	-	-	-	-	-	-	-	-	-	-	-	-	-	-
4286	ACC	NS2B	22	T	11	2012	0	-	-	-	-	-	-	-	-	-	-	-	-	-	-	-	-	-	-	-	-	-	-	-	-	-	-	-	-	-
4286	ACC	NS2B	22	T	11	2013	1	1	-	-	-	-	-	-	-	-	-	-	-	-	-	-	-	-	-	-	-	-	-	-	-	-	-	-	-	-
4286	ACC	NS2B	22	T	11	2014	0	-	-	-	-	-	-	-	-	-	-	-	-	-	-	-	-	-	-	-	-	-	-	-	-	-	-	-	-	-
4286	ACC	NS2B	22	T	11	2015	0	-	-	-	-	-	-	-	-	-	-	-	-	-	-	-	-	-	-	-	-	-	-	-	-	-	-	-	-	-
4286	ACC	NS2B	22	T	11	2016	10	-	-	-	-	-	-	10	-	-	-	-	-	-	-	-	-	-	-	-	-	-	-	-	-	-	-	-	-	-
4286	ACC	NS2B	22	T	11	2017	0	-	-	-	-	-	-	-	-	-	-	-	-	-	-	-	-	-	-	-	-	-	-	-	-	-	-	-	-	-
Nt	Codon	Gene	Residue	AA	Nmuts	Year	N/Year	Thail	Cambo	Indon	Phili	FrPol	Haiti	Brazi	FrGui	Surin	Colom	Panam	Hondu	Guate	Mexic	PuRic	Venez	Ecuad	Peru	Nicar	Guade	DoRep	USA	Jamai	Marti	Cuba	Fiji	Samoa	Tonga	Impor
4301	GGG	NS2B	27	G	3	2006	0	-	-	-	-	-	-	-	-	-	-	-	-	-	-	-	-	-	-	-	-	-	-	-	-	-	-	-	-	-
4301	GGG	NS2B	27	G	3	2010	0	-	-	-	-	-	-	-	-	-	-	-	-	-	-	-	-	-	-	-	-	-	-	-	-	-	-	-	-	-
4301	GGG	NS2B	27	G	3	2012	0	-	-	-	-	-	-	-	-	-	-	-	-	-	-	-	-	-	-	-	-	-	-	-	-	-	-	-	-	-
4301	GGG	NS2B	27	G	3	2013	0	-	-	-	-	-	-	-	-	-	-	-	-	-	-	-	-	-	-	-	-	-	-	-	-	-	-	-	-	-
4301	GGG	NS2B	27	G	3	2014	0	-	-	-	-	-	-	-	-	-	-	-	-	-	-	-	-	-	-	-	-	-	-	-	-	-	-	-	-	-
4301	GGG	NS2B	27	G	3	2015	3	-	-	-	-	-	-	-	-	-	3	-	-	-	-	-	-	-	-	-	-	-	-	-	-	-	-	-	-	-
4301	GGG	NS2B	27	G	3	2016	0	-	-	-	-	-	-	-	-	-	-	-	-	-	-	-	-	-	-	-	-	-	-	-	-	-	-	-	-	-
4301	GGG	NS2B	27	G	3	2017	0	-	-	-	-	-	-	-	-	-	-	-	-	-	-	-	-	-	-	-	-	-	-	-	-	-	-	-	-	-
Nt	Codon	Gene	Residue	AA	Nmuts	Year	N/Year	Thail	Cambo	Indon	Phili	FrPol	Haiti	Brazi	FrGui	Surin	Colom	Panam	Hondu	Guate	Mexic	PuRic	Venez	Ecuad	Peru	Nicar	Guade	DoRep	USA	Jamai	Marti	Cuba	Fiji	Samoa	Tonga	Impor
4316	ATA	NS2B	32	I	5	2006	0	-	-	-	-	-	-	-	-	-	-	-	-	-	-	-	-	-	-	-	-	-	-	-	-	-	-	-	-	-
4316	ATA	NS2B	32	I	5	2010	0	-	-	-	-	-	-	-	-	-	-	-	-	-	-	-	-	-	-	-	-	-	-	-	-	-	-	-	-	-
4316	ATA	NS2B	32	I	5	2012	0	-	-	-	-	-	-	-	-	-	-	-	-	-	-	-	-	-	-	-	-	-	-	-	-	-	-	-	-	-
4316	ATA	NS2B	32	I	5	2013	0	-	-	-	-	-	-	-	-	-	-	-	-	-	-	-	-	-	-	-	-	-	-	-	-	-	-	-	-	-
4316	ATA	NS2B	32	I	5	2014	0	-	-	-	-	-	-	-	-	-	-	-	-	-	-	-	-	-	-	-	-	-	-	-	-	-	-	-	-	-
4316	ATA	NS2B	32	I	5	2015	2	-	-	-	-	-	-	1	-	-	-	1	-	-	-	-	-	-	-	-	-	-	-	-	-	-	-	-	-	-
4316	ATA	NS2B	32	I	5	2016	3	-	-	-	-	-	-	1	-	-	2	-	-	-	-	-	-	-	-	-	-	-	-	-	-	-	-	-	-	-
4316	ATA	NS2B	32	I	5	2017	0	-	-	-	-	-	-	-	-	-	-	-	-	-	-	-	-	-	-	-	-	-	-	-	-	-	-	-	-	-
Nt	Codon	Gene	Residue	AA	Nmuts	Year	N/Year	Thail	Cambo	Indon	Phili	FrPol	Haiti	Brazi	FrGui	Surin	Colom	Panam	Hondu	Guate	Mexic	PuRic	Venez	Ecuad	Peru	Nicar	Guade	DoRep	USA	Jamai	Marti	Cuba	Fiji	Samoa	Tonga	Impor
4421	ATC	NS2B	67	I	5	2006	0	-	-	-	-	-	-	-	-	-	-	-	-	-	-	-	-	-	-	-	-	-	-	-	-	-	-	-	-	-
4421	ATC	NS2B	67	I	5	2010	0	-	-	-	-	-	-	-	-	-	-	-	-	-	-	-	-	-	-	-	-	-	-	-	-	-	-	-	-	-
4421	ATC	NS2B	67	I	5	2012	1	-	-	-	1	-	-	-	-	-	-	-	-	-	-	-	-	-	-	-	-	-	-	-	-	-	-	-	-	-
4421	ATC	NS2B	67	I	5	2013	1	1	-	-	-	-	-	-	-	-	-	-	-	-	-	-	-	-	-	-	-	-	-	-	-	-	-	-	-	-
4421	ATC	NS2B	67	I	5	2014	0	-	-	-	-	-	-	-	-	-	-	-	-	-	-	-	-	-	-	-	-	-	-	-	-	-	-	-	-	-
4421	ATC	NS2B	67	I	5	2015	0	-	-	-	-	-	-	-	-	-	-	-	-	-	-	-	-	-	-	-	-	-	-	-	-	-	-	-	-	-
4421	ATC	NS2B	67	I	5	2016	3	-	-	-	2	-	-	-	-	-	-	-	1	-	-	-	-	-	-	-	-	-	-	-	-	-	-	-	-	-
4421	ATC	NS2B	67	I	5	2017	0	-	-	-	-	-	-	-	-	-	-	-	-	-	-	-	-	-	-	-	-	-	-	-	-	-	-	-	-	-
Nt	Codon	Gene	Residue	AA	Nmuts	Year	N/Year	Thail	Cambo	Indon	Phili	FrPol	Haiti	Brazi	FrGui	Surin	Colom	Panam	Hondu	Guate	Mexic	PuRic	Venez	Ecuad	Peru	Nicar	Guade	DoRep	USA	Jamai	Marti	Cuba	Fiji	Samoa	Tonga	Impor
4535	GCC	NS2B	105	A	4	2006	1	1	-	-	-	-	-	-	-	-	-	-	-	-	-	-	-	-	-	-	-	-	-	-	-	-	-	-	-	-
4535	GCC	NS2B	105	A	4	2010	1	-	1	-	-	-	-	-	-	-	-	-	-	-	-	-	-	-	-	-	-	-	-	-	-	-	-	-	-	-
4535	GCC	NS2B	105	A	4	2012	0	-	-	-	-	-	-	-	-	-	-	-	-	-	-	-	-	-	-	-	-	-	-	-	-	-	-	-	-	-
4535	GCC	NS2B	105	A	4	2013	0	-	-	-	-	-	-	-	-	-	-	-	-	-	-	-	-	-	-	-	-	-	-	-	-	-	-	-	-	-
4535	GCC	NS2B	105	A	4	2014	0	-	-	-	-	-	-	-	-	-	-	-	-	-	-	-	-	-	-	-	-	-	-	-	-	-	-	-	-	-
4535	GCC	NS2B	105	A	4	2015	0	-	-	-	-	-	-	-	-	-	-	-	-	-	-	-	-	-	-	-	-	-	-	-	-	-	-	-	-	-
4535	GCC	NS2B	105	A	4	2016	1	-	-	-	-	-	-	1	-	-	-	-	-	-	-	-	-	-	-	-	-	-	-	-	-	-	-	-	-	-
4535	GCC	NS2B	105	A	4	2017	1	-	-	-	-	-	-	-	-	-	-	-	-	-	-	-	-	-	-	-	-	-	-	-	-	1	-	-	-	-
Nt	Codon	Gene	Residue	AA	Nmuts	Year	N/Year	Thail	Cambo	Indon	Phili	FrPol	Haiti	Brazi	FrGui	Surin	Colom	Panam	Hondu	Guate	Mexic	PuRic	Venez	Ecuad	Peru	Nicar	Guade	DoRep	USA	Jamai	Marti	Cuba	Fiji	Samoa	Tonga	Impor
4649	GCA	NS3	13	A	3	2006	0	-	-	-	-	-	-	-	-	-	-	-	-	-	-	-	-	-	-	-	-	-	-	-	-	-	-	-	-	-
4649	GCA	NS3	13	A	3	2010	0	-	-	-	-	-	-	-	-	-	-	-	-	-	-	-	-	-	-	-	-	-	-	-	-	-	-	-	-	-
4649	GCA	NS3	13	A	3	2012	0	-	-	-	-	-	-	-	-	-	-	-	-	-	-	-	-	-	-	-	-	-	-	-	-	-	-	-	-	-
4649	GCA	NS3	13	A	3	2013	0	-	-	-	-	-	-	-	-	-	-	-	-	-	-	-	-	-	-	-	-	-	-	-	-	-	-	-	-	-
4649	GCA	NS3	13	A	3	2014	0	-	-	-	-	-	-	-	-	-	-	-	-	-	-	-	-	-	-	-	-	-	-	-	-	-	-	-	-	-
4649	GCA	NS3	13	A	3	2015	0	-	-	-	-	-	-	-	-	-	-	-	-	-	-	-	-	-	-	-	-	-	-	-	-	-	-	-	-	-
4649	GCA	NS3	13	A	3	2016	3	-	-	-	-	-	-	-	-	-	-	-	-	-	1	-	-	-	-	-	-	2	-	-	-	-	-	-	-	-
4649	GCA	NS3	13	A	3	2017	0	-	-	-	-	-	-	-	-	-	-	-	-	-	-	-	-	-	-	-	-	-	-	-	-	-	-	-	-	-
Nt	Codon	Gene	Residue	AA	Nmuts	Year	N/Year	Thail	Cambo	Indon	Phili	FrPol	Haiti	Brazi	FrGui	Surin	Colom	Panam	Hondu	Guate	Mexic	PuRic	Venez	Ecuad	Peru	Nicar	Guade	DoRep	USA	Jamai	Marti	Cuba	Fiji	Samoa	Tonga	Impor
4730	ATT	NS3	40	I	34	2006	0	-	-	-	-	-	-	-	-	-	-	-	-	-	-	-	-	-	-	-	-	-	-	-	-	-	-	-	-	-
4730	ATT	NS3	40	I	34	2010	0	-	-	-	-	-	-	-	-	-	-	-	-	-	-	-	-	-	-	-	-	-	-	-	-	-	-	-	-	-
4730	ATT	NS3	40	I	34	2012	0	-	-	-	-	-	-	-	-	-	-	-	-	-	-	-	-	-	-	-	-	-	-	-	-	-	-	-	-	-
4730	ATT	NS3	40	I	34	2013	0	-	-	-	-	-	-	-	-	-	-	-	-	-	-	-	-	-	-	-	-	-	-	-	-	-	-	-	-	-
4730	ATT	NS3	40	I	34	2014	0	-	-	-	-	-	-	-	-	-	-	-	-	-	-	-	-	-	-	-	-	-	-	-	-	-	-	-	-	-
4730	ATT	NS3	40	I	34	2015	3	-	-	-	-	-	-	-	-	-	-	-	-	-	3	-	-	-	-	-	-	-	-	-	-	-	-	-	-	-
4730	ATT	NS3	40	I	34	2016	30	-	-	-	-	-	-	-	-	-	-	-	-	-	29	-	-	-	-	-	-	-	1	-	-	-	-	-	-	-
4730	ATT	NS3	40	I	34	2017	1	-	-	-	-	-	-	-	-	-	-	-	-	-	1	-	-	-	-	-	-	-	-	-	-	-	-	-	-	-
Nt	Codon	Gene	Residue	AA	Nmuts	Year	N/Year	Thail	Cambo	Indon	Phili	FrPol	Haiti	Brazi	FrGui	Surin	Colom	Panam	Hondu	Guate	Mexic	PuRic	Venez	Ecuad	Peru	Nicar	Guade	DoRep	USA	Jamai	Marti	Cuba	Fiji	Samoa	Tonga	Impor
5255	GCA	NS3	215	A	3	2006	0	-	-	-	-	-	-	-	-	-	-	-	-	-	-	-	-	-	-	-	-	-	-	-	-	-	-	-	-	-
5255	GCA	NS3	215	A	3	2010	0	-	-	-	-	-	-	-	-	-	-	-	-	-	-	-	-	-	-	-	-	-	-	-	-	-	-	-	-	-
5255	GCA	NS3	215	A	3	2012	0	-	-	-	-	-	-	-	-	-	-	-	-	-	-	-	-	-	-	-	-	-	-	-	-	-	-	-	-	-
5255	GCA	NS3	215	A	3	2013	0	-	-	-	-	-	-	-	-	-	-	-	-	-	-	-	-	-	-	-	-	-	-	-	-	-	-	-	-	-
5255	GCA	NS3	215	A	3	2014	0	-	-	-	-	-	-	-	-	-	-	-	-	-	-	-	-	-	-	-	-	-	-	-	-	-	-	-	-	-
5255	GCA	NS3	215	A	3	2015	0	-	-	-	-	-	-	-	-	-	-	-	-	-	-	-	-	-	-	-	-	-	-	-	-	-	-	-	-	-
5255	GCA	NS3	215	A	3	2016	3	-	-	-	-	-	-	-	-	-	-	-	-	-	3	-	-	-	-	-	-	-	-	-	-	-	-	-	-	-
5255	GCA	NS3	215	A	3	2017	0	-	-	-	-	-	-	-	-	-	-	-	-	-	-	-	-	-	-	-	-	-	-	-	-	-	-	-	-	-
Nt	Codon	Gene	Residue	AA	Nmuts	Year	N/Year	Thail	Cambo	Indon	Phili	FrPol	Haiti	Brazi	FrGui	Surin	Colom	Panam	Hondu	Guate	Mexic	PuRic	Venez	Ecuad	Peru	Nicar	Guade	DoRep	USA	Jamai	Marti	Cuba	Fiji	Samoa	Tonga	Impor
5675	TAT	NS3	355	Y	8	2006	0	-	-	-	-	-	-	-	-	-	-	-	-	-	-	-	-	-	-	-	-	-	-	-	-	-	-	-	-	-
5675	TAT	NS3	355	Y	8	2010	0	-	-	-	-	-	-	-	-	-	-	-	-	-	-	-	-	-	-	-	-	-	-	-	-	-	-	-	-	-
5675	TAT	NS3	355	Y	8	2012	0	-	-	-	-	-	-	-	-	-	-	-	-	-	-	-	-	-	-	-	-	-	-	-	-	-	-	-	-	-
5675	TAT	NS3	355	Y	8	2013	0	-	-	-	-	-	-	-	-	-	-	-	-	-	-	-	-	-	-	-	-	-	-	-	-	-	-	-	-	-
5675	TAT	NS3	355	Y	8	2014	1	-	-	-	-	-	1	-	-	-	-	-	-	-	-	-	-	-	-	-	-	-	-	-	-	-	-	-	-	-
5675	TAT	NS3	355	Y	8	2015	4	-	-	-	-	-	-	4	-	-	-	-	-	-	-	-	-	-	-	-	-	-	-	-	-	-	-	-	-	-
5675	TAT	NS3	355	Y	8	2016	3	-	-	-	-	-	1	-	-	-	-	-	-	1	-	-	1	-	-	-	-	-	-	-	-	-	-	-	-	-
5675	TAT	NS3	355	Y	8	2017	0	-	-	-	-	-	-	-	-	-	-	-	-	-	-	-	-	-	-	-	-	-	-	-	-	-	-	-	-	-
Nt	Codon	Gene	Residue	AA	Nmuts	Year	N/Year	Thail	Cambo	Indon	Phili	FrPol	Haiti	Brazi	FrGui	Surin	Colom	Panam	Hondu	Guate	Mexic	PuRic	Venez	Ecuad	Peru	Nicar	Guade	DoRep	USA	Jamai	Marti	Cuba	Fiji	Samoa	Tonga	Impor
5810	CAT	NS3	400	H	393	2006	1	1	-	-	-	-	-	-	-	-	-	-	-	-	-	-	-	-	-	-	-	-	-	-	-	-	-	-	-	-
5810	CAT	NS3	400	H	393	2010	1	-	1	-	-	-	-	-	-	-	-	-	-	-	-	-	-	-	-	-	-	-	-	-	-	-	-	-	-	-
5810	CAT	NS3	400	H	393	2012	0	-	-	-	-	-	-	-	-	-	-	-	-	-	-	-	-	-	-	-	-	-	-	-	-	-	-	-	-	-
5810	CAT	NS3	400	H	393	2013	11	2	-	-	-	9	-	-	-	-	-	-	-	-	-	-	-	-	-	-	-	-	-	-	-	-	-	-	-	-
5810	CAT	NS3	400	H	393	2014	13	1	-	1	-	4	7	-	-	-	-	-	-	-	-	-	-	-	-	-	-	-	-	-	-	-	-	-	-	-
5810	CAT	NS3	400	H	393	2015	67	1	-	-	-	-	-	20	1	1	30	3	1	2	3	4	-	-	-	-	-	-	-	-	1	-	-	-	-	-
5810	CAT	NS3	400	H	393	2016	290	4	-	-	-	-	3	53	-	2	20	1	20	3	50	2	10	3	2	20	1	30	50	3	1	-	4	4	1	3
5810	CAT	NS3	400	H	393	2017	10	1	-	-	-	-	-	-	-	-	-	-	-	-	1	-	-	-	-	-	-	-	-	-	-	8	-	-	-	-
Nt	Codon	Gene	Residue	AA	Nmuts	Year	N/Year	Thail	Cambo	Indon	Phili	FrPol	Haiti	Brazi	FrGui	Surin	Colom	Panam	Hondu	Guate	Mexic	PuRic	Venez	Ecuad	Peru	Nicar	Guade	DoRep	USA	Jamai	Marti	Cuba	Fiji	Samoa	Tonga	Impor
6026	CTA	NS3	472	L	11	2006	0	-	-	-	-	-	-	-	-	-	-	-	-	-	-	-	-	-	-	-	-	-	-	-	-	-	-	-	-	-
6026	CTA	NS3	472	L	11	2010	0	-	-	-	-	-	-	-	-	-	-	-	-	-	-	-	-	-	-	-	-	-	-	-	-	-	-	-	-	-
6026	CTA	NS3	472	L	11	2012	0	-	-	-	-	-	-	-	-	-	-	-	-	-	-	-	-	-	-	-	-	-	-	-	-	-	-	-	-	-
6026	CTA	NS3	472	L	11	2013	0	-	-	-	-	-	-	-	-	-	-	-	-	-	-	-	-	-	-	-	-	-	-	-	-	-	-	-	-	-
6026	CTA	NS3	472	L	11	2014	0	-	-	-	-	-	-	-	-	-	-	-	-	-	-	-	-	-	-	-	-	-	-	-	-	-	-	-	-	-
6026	CTA	NS3	472	L	11	2015	0	-	-	-	-	-	-	-	-	-	-	-	-	-	-	-	-	-	-	-	-	-	-	-	-	-	-	-	-	-
6026	CTA	NS3	472	L	11	2016	11	-	-	-	-	-	-	-	-	-	-	-	6	-	-	-	-	-	-	5	-	-	-	-	-	-	-	-	-	-
6026	CTA	NS3	472	L	11	2017	0	-	-	-	-	-	-	-	-	-	-	-	-	-	-	-	-	-	-	-	-	-	-	-	-	-	-	-	-	-
Nt	Codon	Gene	Residue	AA	Nmuts	Year	N/Year	Thail	Cambo	Indon	Phili	FrPol	Haiti	Brazi	FrGui	Surin	Colom	Panam	Hondu	Guate	Mexic	PuRic	Venez	Ecuad	Peru	Nicar	Guade	DoRep	USA	Jamai	Marti	Cuba	Fiji	Samoa	Tonga	Impor
6026	CTG	NS3	472	L	383	2006	1	1	-	-	-	-	-	-	-	-	-	-	-	-	-	-	-	-	-	-	-	-	-	-	-	-	-	-	-	-
6026	CTG	NS3	472	L	383	2010	1	-	1	-	-	-	-	-	-	-	-	-	-	-	-	-	-	-	-	-	-	-	-	-	-	-	-	-	-	-
6026	CTG	NS3	472	L	383	2012	1	-	-	-	1	-	-	-	-	-	-	-	-	-	-	-	-	-	-	-	-	-	-	-	-	-	-	-	-	-
6026	CTG	NS3	472	L	383	2013	12	3	-	-	-	9	-	-	-	-	-	-	-	-	-	-	-	-	-	-	-	-	-	-	-	-	-	-	-	-
6026	CTG	NS3	472	L	383	2014	13	1	-	1	-	4	7	-	-	-	-	-	-	-	-	-	-	-	-	-	-	-	-	-	-	-	-	-	-	-
6026	CTG	NS3	472	L	383	2015	67	1	-	-	-	-	-	20	1	1	30	3	1	2	3	4	-	-	-	-	-	-	-	-	1	-	-	-	-	-
6026	CTG	NS3	472	L	383	2016	278	4	-	-	2	-	3	52	-	2	20	1	14	3	49	2	10	3	2	14	1	28	52	3	1	-	4	4	1	3
6026	CTG	NS3	472	L	383	2017	10	1	-	-	-	-	-	-	-	-	-	-	-	-	1	-	-	-	-	-	-	-	-	-	-	8	-	-	-	-
Nt	Codon	Gene	Residue	AA	Nmuts	Year	N/Year	Thail	Cambo	Indon	Phili	FrPol	Haiti	Brazi	FrGui	Surin	Colom	Panam	Hondu	Guate	Mexic	PuRic	Venez	Ecuad	Peru	Nicar	Guade	DoRep	USA	Jamai	Marti	Cuba	Fiji	Samoa	Tonga	Impor
6221	AGA	NS3	537	R	7	2006	0	-	-	-	-	-	-	-	-	-	-	-	-	-	-	-	-	-	-	-	-	-	-	-	-	-	-	-	-	-
6221	AGA	NS3	537	R	7	2010	0	-	-	-	-	-	-	-	-	-	-	-	-	-	-	-	-	-	-	-	-	-	-	-	-	-	-	-	-	-
6221	AGA	NS3	537	R	7	2012	0	-	-	-	-	-	-	-	-	-	-	-	-	-	-	-	-	-	-	-	-	-	-	-	-	-	-	-	-	-
6221	AGA	NS3	537	R	7	2013	0	-	-	-	-	-	-	-	-	-	-	-	-	-	-	-	-	-	-	-	-	-	-	-	-	-	-	-	-	-
6221	AGA	NS3	537	R	7	2014	0	-	-	-	-	-	-	-	-	-	-	-	-	-	-	-	-	-	-	-	-	-	-	-	-	-	-	-	-	-
6221	AGA	NS3	537	R	7	2015	1	-	-	-	-	-	-	1	-	-	-	-	-	-	-	-	-	-	-	-	-	-	-	-	-	-	-	-	-	-
6221	AGA	NS3	537	R	7	2016	6	-	-	-	-	-	-	6	-	-	-	-	-	-	-	-	-	-	-	-	-	-	-	-	-	-	-	-	-	-
6221	AGA	NS3	537	R	7	2017	0	-	-	-	-	-	-	-	-	-	-	-	-	-	-	-	-	-	-	-	-	-	-	-	-	-	-	-	-	-
Nt	Codon	Gene	Residue	AA	Nmuts	Year	N/Year	Thail	Cambo	Indon	Phili	FrPol	Haiti	Brazi	FrGui	Surin	Colom	Panam	Hondu	Guate	Mexic	PuRic	Venez	Ecuad	Peru	Nicar	Guade	DoRep	USA	Jamai	Marti	Cuba	Fiji	Samoa	Tonga	Impor
6308	ATG	NS3	566	M	4	2006	0	-	-	-	-	-	-	-	-	-	-	-	-	-	-	-	-	-	-	-	-	-	-	-	-	-	-	-	-	-
6308	ATG	NS3	566	M	4	2010	0	-	-	-	-	-	-	-	-	-	-	-	-	-	-	-	-	-	-	-	-	-	-	-	-	-	-	-	-	-
6308	ATG	NS3	566	M	4	2012	1	-	-	-	1	-	-	-	-	-	-	-	-	-	-	-	-	-	-	-	-	-	-	-	-	-	-	-	-	-
6308	ATG	NS3	566	M	4	2013	0	-	-	-	-	-	-	-	-	-	-	-	-	-	-	-	-	-	-	-	-	-	-	-	-	-	-	-	-	-
6308	ATG	NS3	566	M	4	2014	1	1	-	-	-	-	-	-	-	-	-	-	-	-	-	-	-	-	-	-	-	-	-	-	-	-	-	-	-	-
6308	ATG	NS3	566	M	4	2015	0	-	-	-	-	-	-	-	-	-	-	-	-	-	-	-	-	-	-	-	-	-	-	-	-	-	-	-	-	-
6308	ATG	NS3	566	M	4	2016	2	-	-	-	2	-	-	-	-	-	-	-	-	-	-	-	-	-	-	-	-	-	-	-	-	-	-	-	-	-
6308	ATG	NS3	566	M	4	2017	0	-	-	-	-	-	-	-	-	-	-	-	-	-	-	-	-	-	-	-	-	-	-	-	-	-	-	-	-	-
Nt	Codon	Gene	Residue	AA	Nmuts	Year	N/Year	Thail	Cambo	Indon	Phili	FrPol	Haiti	Brazi	FrGui	Surin	Colom	Panam	Hondu	Guate	Mexic	PuRic	Venez	Ecuad	Peru	Nicar	Guade	DoRep	USA	Jamai	Marti	Cuba	Fiji	Samoa	Tonga	Impor
6326	CTG	NS3	572	L	104	2006	0	-	-	-	-	-	-	-	-	-	-	-	-	-	-	-	-	-	-	-	-	-	-	-	-	-	-	-	-	-
6326	CTG	NS3	572	L	104	2010	0	-	-	-	-	-	-	-	-	-	-	-	-	-	-	-	-	-	-	-	-	-	-	-	-	-	-	-	-	-
6326	CTG	NS3	572	L	104	2012	0	-	-	-	-	-	-	-	-	-	-	-	-	-	-	-	-	-	-	-	-	-	-	-	-	-	-	-	-	-
6326	CTG	NS3	572	L	104	2013	0	-	-	-	-	-	-	-	-	-	-	-	-	-	-	-	-	-	-	-	-	-	-	-	-	-	-	-	-	-
6326	CTG	NS3	572	L	104	2014	0	-	-	-	-	-	-	-	-	-	-	-	-	-	-	-	-	-	-	-	-	-	-	-	-	-	-	-	-	-
6326	CTG	NS3	572	L	104	2015	6	-	-	-	-	-	-	-	-	-	-	-	1	2	3	-	-	-	-	-	-	-	-	-	-	-	-	-	-	-
6326	CTG	NS3	572	L	104	2016	94	-	-	-	-	-	-	-	-	-	-	-	20	3	49	-	-	-	-	19	-	-	3	-	-	-	-	-	-	-
6326	CTG	NS3	572	L	104	2017	4	-	-	-	-	-	-	-	-	-	-	-	-	-	1	-	-	-	-	-	-	-	-	-	-	3	-	-	-	-
Nt	Codon	Gene	Residue	AA	Nmuts	Year	N/Year	Thail	Cambo	Indon	Phili	FrPol	Haiti	Brazi	FrGui	Surin	Colom	Panam	Hondu	Guate	Mexic	PuRic	Venez	Ecuad	Peru	Nicar	Guade	DoRep	USA	Jamai	Marti	Cuba	Fiji	Samoa	Tonga	Impor
6362	CAC	NS3	584	H	376	2006	0	-	-	-	-	-	-	-	-	-	-	-	-	-	-	-	-	-	-	-	-	-	-	-	-	-	-	-	-	-
6362	CAC	NS3	584	H	376	2010	0	-	-	-	-	-	-	-	-	-	-	-	-	-	-	-	-	-	-	-	-	-	-	-	-	-	-	-	-	-
6362	CAC	NS3	584	H	376	2012	0	-	-	-	-	-	-	-	-	-	-	-	-	-	-	-	-	-	-	-	-	-	-	-	-	-	-	-	-	-
6362	CAC	NS3	584	H	376	2013	9	-	-	-	-	9	-	-	-	-	-	-	-	-	-	-	-	-	-	-	-	-	-	-	-	-	-	-	-	-
6362	CAC	NS3	584	H	376	2014	12	1	-	-	-	4	7	-	-	-	-	-	-	-	-	-	-	-	-	-	-	-	-	-	-	-	-	-	-	-
6362	CAC	NS3	584	H	376	2015	66	1	-	-	-	-	-	19	1	1	30	3	1	2	3	4	-	-	-	-	-	-	-	-	1	-	-	-	-	-
6362	CAC	NS3	584	H	376	2016	280	1	-	-	-	-	3	52	-	2	19	1	20	3	50	2	10	3	2	17	1	28	50	3	1	-	4	4	1	3
6362	CAC	NS3	584	H	376	2017	9	-	-	-	-	-	-	-	-	-	-	-	-	-	1	-	-	-	-	-	-	-	-	-	-	8	-	-	-	-
Nt	Codon	Gene	Residue	AA	Nmuts	Year	N/Year	Thail	Cambo	Indon	Phili	FrPol	Haiti	Brazi	FrGui	Surin	Colom	Panam	Hondu	Guate	Mexic	PuRic	Venez	Ecuad	Peru	Nicar	Guade	DoRep	USA	Jamai	Marti	Cuba	Fiji	Samoa	Tonga	Impor
6371	AGA	NS3	587	R	4	2006	0	-	-	-	-	-	-	-	-	-	-	-	-	-	-	-	-	-	-	-	-	-	-	-	-	-	-	-	-	-
6371	AGA	NS3	587	R	4	2010	0	-	-	-	-	-	-	-	-	-	-	-	-	-	-	-	-	-	-	-	-	-	-	-	-	-	-	-	-	-
6371	AGA	NS3	587	R	4	2012	0	-	-	-	-	-	-	-	-	-	-	-	-	-	-	-	-	-	-	-	-	-	-	-	-	-	-	-	-	-
6371	AGA	NS3	587	R	4	2013	0	-	-	-	-	-	-	-	-	-	-	-	-	-	-	-	-	-	-	-	-	-	-	-	-	-	-	-	-	-
6371	AGA	NS3	587	R	4	2014	0	-	-	-	-	-	-	-	-	-	-	-	-	-	-	-	-	-	-	-	-	-	-	-	-	-	-	-	-	-
6371	AGA	NS3	587	R	4	2015	2	-	-	-	-	-	-	-	-	-	2	-	-	-	-	-	-	-	-	-	-	-	-	-	-	-	-	-	-	-
6371	AGA	NS3	587	R	4	2016	2	-	-	-	-	-	-	1	-	-	-	-	-	-	-	-	-	-	-	-	-	-	1	-	-	-	-	-	-	-
6371	AGA	NS3	587	R	4	2017	0	-	-	-	-	-	-	-	-	-	-	-	-	-	-	-	-	-	-	-	-	-	-	-	-	-	-	-	-	-
Nt	Codon	Gene	Residue	AA	Nmuts	Year	N/Year	Thail	Cambo	Indon	Phili	FrPol	Haiti	Brazi	FrGui	Surin	Colom	Panam	Hondu	Guate	Mexic	PuRic	Venez	Ecuad	Peru	Nicar	Guade	DoRep	USA	Jamai	Marti	Cuba	Fiji	Samoa	Tonga	Impor
6473	CTT	NS4A	4	L	4	2006	0	-	-	-	-	-	-	-	-	-	-	-	-	-	-	-	-	-	-	-	-	-	-	-	-	-	-	-	-	-
6473	CTT	NS4A	4	L	4	2010	0	-	-	-	-	-	-	-	-	-	-	-	-	-	-	-	-	-	-	-	-	-	-	-	-	-	-	-	-	-
6473	CTT	NS4A	4	L	4	2012	0	-	-	-	-	-	-	-	-	-	-	-	-	-	-	-	-	-	-	-	-	-	-	-	-	-	-	-	-	-
6473	CTT	NS4A	4	L	4	2013	0	-	-	-	-	-	-	-	-	-	-	-	-	-	-	-	-	-	-	-	-	-	-	-	-	-	-	-	-	-
6473	CTT	NS4A	4	L	4	2014	0	-	-	-	-	-	-	-	-	-	-	-	-	-	-	-	-	-	-	-	-	-	-	-	-	-	-	-	-	-
6473	CTT	NS4A	4	L	4	2015	1	-	-	-	-	-	-	1	-	-	-	-	-	-	-	-	-	-	-	-	-	-	-	-	-	-	-	-	-	-
6473	CTT	NS4A	4	L	4	2016	3	-	-	-	-	-	-	-	-	-	-	-	-	-	1	-	-	-	-	-	-	-	-	-	-	-	-	-	-	2
6473	CTT	NS4A	4	L	4	2017	0	-	-	-	-	-	-	-	-	-	-	-	-	-	-	-	-	-	-	-	-	-	-	-	-	-	-	-	-	-
Nt	Codon	Gene	Residue	AA	Nmuts	Year	N/Year	Thail	Cambo	Indon	Phili	FrPol	Haiti	Brazi	FrGui	Surin	Colom	Panam	Hondu	Guate	Mexic	PuRic	Venez	Ecuad	Peru	Nicar	Guade	DoRep	USA	Jamai	Marti	Cuba	Fiji	Samoa	Tonga	Impor
6695	ATG	NS4A	78	M	3	2006	0	-	-	-	-	-	-	-	-	-	-	-	-	-	-	-	-	-	-	-	-	-	-	-	-	-	-	-	-	-
6695	ATG	NS4A	78	M	3	2010	0	-	-	-	-	-	-	-	-	-	-	-	-	-	-	-	-	-	-	-	-	-	-	-	-	-	-	-	-	-
6695	ATG	NS4A	78	M	3	2012	1	-	-	-	1	-	-	-	-	-	-	-	-	-	-	-	-	-	-	-	-	-	-	-	-	-	-	-	-	-
6695	ATG	NS4A	78	M	3	2013	0	-	-	-	-	-	-	-	-	-	-	-	-	-	-	-	-	-	-	-	-	-	-	-	-	-	-	-	-	-
6695	ATG	NS4A	78	M	3	2014	0	-	-	-	-	-	-	-	-	-	-	-	-	-	-	-	-	-	-	-	-	-	-	-	-	-	-	-	-	-
6695	ATG	NS4A	78	M	3	2015	0	-	-	-	-	-	-	-	-	-	-	-	-	-	-	-	-	-	-	-	-	-	-	-	-	-	-	-	-	-
6695	ATG	NS4A	78	M	3	2016	2	-	-	-	2	-	-	-	-	-	-	-	-	-	-	-	-	-	-	-	-	-	-	-	-	-	-	-	-	-
6695	ATG	NS4A	78	M	3	2017	0	-	-	-	-	-	-	-	-	-	-	-	-	-	-	-	-	-	-	-	-	-	-	-	-	-	-	-	-	-
Nt	Codon	Gene	Residue	AA	Nmuts	Year	N/Year	Thail	Cambo	Indon	Phili	FrPol	Haiti	Brazi	FrGui	Surin	Colom	Panam	Hondu	Guate	Mexic	PuRic	Venez	Ecuad	Peru	Nicar	Guade	DoRep	USA	Jamai	Marti	Cuba	Fiji	Samoa	Tonga	Impor
6953	AGC	NS4B	14	S	398	2006	1	1	-	-	-	-	-	-	-	-	-	-	-	-	-	-	-	-	-	-	-	-	-	-	-	-	-	-	-	-
6953	AGC	NS4B	14	S	398	2010	1	-	1	-	-	-	-	-	-	-	-	-	-	-	-	-	-	-	-	-	-	-	-	-	-	-	-	-	-	-
6953	AGC	NS4B	14	S	398	2012	1	-	-	-	1	-	-	-	-	-	-	-	-	-	-	-	-	-	-	-	-	-	-	-	-	-	-	-	-	-
6953	AGC	NS4B	14	S	398	2013	12	3	-	-	-	9	-	-	-	-	-	-	-	-	-	-	-	-	-	-	-	-	-	-	-	-	-	-	-	-
6953	AGC	NS4B	14	S	398	2014	13	1	-	1	-	4	7	-	-	-	-	-	-	-	-	-	-	-	-	-	-	-	-	-	-	-	-	-	-	-
6953	AGC	NS4B	14	S	398	2015	67	1	-	-	-	-	-	20	1	1	30	3	1	2	3	4	-	-	-	-	-	-	-	-	1	-	-	-	-	-
6953	AGC	NS4B	14	S	398	2016	293	4	-	-	2	-	3	53	-	2	20	1	21	3	51	2	10	3	2	18	1	30	51	3	1	-	4	4	1	3
6953	AGC	NS4B	14	S	398	2017	10	1	-	-	-	-	-	-	-	-	-	-	-	-	1	-	-	-	-	-	-	-	-	-	-	8	-	-	-	-
Nt	Codon	Gene	Residue	AA	Nmuts	Year	N/Year	Thail	Cambo	Indon	Phili	FrPol	Haiti	Brazi	FrGui	Surin	Colom	Panam	Hondu	Guate	Mexic	PuRic	Venez	Ecuad	Peru	Nicar	Guade	DoRep	USA	Jamai	Marti	Cuba	Fiji	Samoa	Tonga	Impor
6956	CAA	NS4B	15	Q	3	2006	0	-	-	-	-	-	-	-	-	-	-	-	-	-	-	-	-	-	-	-	-	-	-	-	-	-	-	-	-	-
6956	CAA	NS4B	15	Q	3	2010	0	-	-	-	-	-	-	-	-	-	-	-	-	-	-	-	-	-	-	-	-	-	-	-	-	-	-	-	-	-
6956	CAA	NS4B	15	Q	3	2012	0	-	-	-	-	-	-	-	-	-	-	-	-	-	-	-	-	-	-	-	-	-	-	-	-	-	-	-	-	-
6956	CAA	NS4B	15	Q	3	2013	0	-	-	-	-	-	-	-	-	-	-	-	-	-	-	-	-	-	-	-	-	-	-	-	-	-	-	-	-	-
6956	CAA	NS4B	15	Q	3	2014	0	-	-	-	-	-	-	-	-	-	-	-	-	-	-	-	-	-	-	-	-	-	-	-	-	-	-	-	-	-
6956	CAA	NS4B	15	Q	3	2015	0	-	-	-	-	-	-	-	-	-	-	-	-	-	-	-	-	-	-	-	-	-	-	-	-	-	-	-	-	-
6956	CAA	NS4B	15	Q	3	2016	3	-	-	-	-	-	-	-	-	-	-	-	-	-	3	-	-	-	-	-	-	-	-	-	-	-	-	-	-	-
6956	CAA	NS4B	15	Q	3	2017	0	-	-	-	-	-	-	-	-	-	-	-	-	-	-	-	-	-	-	-	-	-	-	-	-	-	-	-	-	-
Nt	Codon	Gene	Residue	AA	Nmuts	Year	N/Year	Thail	Cambo	Indon	Phili	FrPol	Haiti	Brazi	FrGui	Surin	Colom	Panam	Hondu	Guate	Mexic	PuRic	Venez	Ecuad	Peru	Nicar	Guade	DoRep	USA	Jamai	Marti	Cuba	Fiji	Samoa	Tonga	Impor
6989	ACA	NS4B	26	T	3	2006	0	-	-	-	-	-	-	-	-	-	-	-	-	-	-	-	-	-	-	-	-	-	-	-	-	-	-	-	-	-
6989	ACA	NS4B	26	T	3	2010	0	-	-	-	-	-	-	-	-	-	-	-	-	-	-	-	-	-	-	-	-	-	-	-	-	-	-	-	-	-
6989	ACA	NS4B	26	T	3	2012	1	-	-	-	1	-	-	-	-	-	-	-	-	-	-	-	-	-	-	-	-	-	-	-	-	-	-	-	-	-
6989	ACA	NS4B	26	T	3	2013	0	-	-	-	-	-	-	-	-	-	-	-	-	-	-	-	-	-	-	-	-	-	-	-	-	-	-	-	-	-
6989	ACA	NS4B	26	T	3	2014	0	-	-	-	-	-	-	-	-	-	-	-	-	-	-	-	-	-	-	-	-	-	-	-	-	-	-	-	-	-
6989	ACA	NS4B	26	T	3	2015	0	-	-	-	-	-	-	-	-	-	-	-	-	-	-	-	-	-	-	-	-	-	-	-	-	-	-	-	-	-
6989	ACA	NS4B	26	T	3	2016	2	-	-	-	-	-	-	2	-	-	-	-	-	-	-	-	-	-	-	-	-	-	-	-	-	-	-	-	-	-
6989	ACA	NS4B	26	T	3	2017	0	-	-	-	-	-	-	-	-	-	-	-	-	-	-	-	-	-	-	-	-	-	-	-	-	-	-	-	-	-
Nt	Codon	Gene	Residue	AA	Nmuts	Year	N/Year	Thail	Cambo	Indon	Phili	FrPol	Haiti	Brazi	FrGui	Surin	Colom	Panam	Hondu	Guate	Mexic	PuRic	Venez	Ecuad	Peru	Nicar	Guade	DoRep	USA	Jamai	Marti	Cuba	Fiji	Samoa	Tonga	Impor
6989	ATA	NS4B	26	I	389	2006	1	1	-	-	-	-	-	-	-	-	-	-	-	-	-	-	-	-	-	-	-	-	-	-	-	-	-	-	-	-
6989	ATA	NS4B	26	I	389	2010	1	-	1	-	-	-	-	-	-	-	-	-	-	-	-	-	-	-	-	-	-	-	-	-	-	-	-	-	-	-
6989	ATA	NS4B	26	I	389	2012	0	-	-	-	-	-	-	-	-	-	-	-	-	-	-	-	-	-	-	-	-	-	-	-	-	-	-	-	-	-
6989	ATA	NS4B	26	I	389	2013	12	3	-	-	-	9	-	-	-	-	-	-	-	-	-	-	-	-	-	-	-	-	-	-	-	-	-	-	-	-
6989	ATA	NS4B	26	I	389	2014	12	1	-	1	-	4	6	-	-	-	-	-	-	-	-	-	-	-	-	-	-	-	-	-	-	-	-	-	-	-
6989	ATA	NS4B	26	I	389	2015	63	1	-	-	-	-	-	16	1	1	30	3	1	2	3	4	-	-	-	-	-	-	-	-	1	-	-	-	-	-
6989	ATA	NS4B	26	I	389	2016	290	4	-	-	2	-	2	50	-	2	20	1	20	3	52	2	9	3	2	19	1	30	51	4	1	-	4	4	1	3
6989	ATA	NS4B	26	I	389	2017	10	1	-	-	-	-	-	-	-	-	-	-	-	-	1	-	-	-	-	-	-	-	-	-	-	8	-	-	-	-
Nt	Codon	Gene	Residue	AA	Nmuts	Year	N/Year	Thail	Cambo	Indon	Phili	FrPol	Haiti	Brazi	FrGui	Surin	Colom	Panam	Hondu	Guate	Mexic	PuRic	Venez	Ecuad	Peru	Nicar	Guade	DoRep	USA	Jamai	Marti	Cuba	Fiji	Samoa	Tonga	Impor
7058	TTC	NS4B	49	F	398	2006	1	1	-	-	-	-	-	-	-	-	-	-	-	-	-	-	-	-	-	-	-	-	-	-	-	-	-	-	-	-
7058	TTC	NS4B	49	F	398	2010	1	-	1	-	-	-	-	-	-	-	-	-	-	-	-	-	-	-	-	-	-	-	-	-	-	-	-	-	-	-
7058	TTC	NS4B	49	F	398	2012	1	-	-	-	1	-	-	-	-	-	-	-	-	-	-	-	-	-	-	-	-	-	-	-	-	-	-	-	-	-
7058	TTC	NS4B	49	F	398	2013	12	3	-	-	-	9	-	-	-	-	-	-	-	-	-	-	-	-	-	-	-	-	-	-	-	-	-	-	-	-
7058	TTC	NS4B	49	F	398	2014	13	1	-	1	-	4	7	-	-	-	-	-	-	-	-	-	-	-	-	-	-	-	-	-	-	-	-	-	-	-
7058	TTC	NS4B	49	F	398	2015	67	1	-	-	-	-	-	20	1	1	30	3	1	2	3	4	-	-	-	-	-	-	-	-	1	-	-	-	-	-
7058	TTC	NS4B	49	F	398	2016	293	4	-	-	2	-	3	54	-	2	20	1	20	3	51	2	10	3	2	19	1	30	49	4	1	-	4	4	1	3
7058	TTC	NS4B	49	F	398	2017	10	1	-	-	-	-	-	-	-	-	-	-	-	-	1	-	-	-	-	-	-	-	-	-	-	8	-	-	-	-
Nt	Codon	Gene	Residue	AA	Nmuts	Year	N/Year	Thail	Cambo	Indon	Phili	FrPol	Haiti	Brazi	FrGui	Surin	Colom	Panam	Hondu	Guate	Mexic	PuRic	Venez	Ecuad	Peru	Nicar	Guade	DoRep	USA	Jamai	Marti	Cuba	Fiji	Samoa	Tonga	Impor
7175	ACA	NS4B	88	T	3	2006	0	-	-	-	-	-	-	-	-	-	-	-	-	-	-	-	-	-	-	-	-	-	-	-	-	-	-	-	-	-
7175	ACA	NS4B	88	T	3	2010	0	-	-	-	-	-	-	-	-	-	-	-	-	-	-	-	-	-	-	-	-	-	-	-	-	-	-	-	-	-
7175	ACA	NS4B	88	T	3	2012	0	-	-	-	-	-	-	-	-	-	-	-	-	-	-	-	-	-	-	-	-	-	-	-	-	-	-	-	-	-
7175	ACA	NS4B	88	T	3	2013	0	-	-	-	-	-	-	-	-	-	-	-	-	-	-	-	-	-	-	-	-	-	-	-	-	-	-	-	-	-
7175	ACA	NS4B	88	T	3	2014	0	-	-	-	-	-	-	-	-	-	-	-	-	-	-	-	-	-	-	-	-	-	-	-	-	-	-	-	-	-
7175	ACA	NS4B	88	T	3	2015	0	-	-	-	-	-	-	-	-	-	-	-	-	-	-	-	-	-	-	-	-	-	-	-	-	-	-	-	-	-
7175	ACA	NS4B	88	T	3	2016	2	1	-	-	-	-	-	-	-	-	-	-	-	-	1	-	-	-	-	-	-	-	-	-	-	-	-	-	-	-
7175	ACA	NS4B	88	T	3	2017	1	-	-	-	-	-	-	-	-	-	-	-	-	-	-	-	-	-	-	-	-	-	-	-	-	1	-	-	-	-
Nt	Codon	Gene	Residue	AA	Nmuts	Year	N/Year	Thail	Cambo	Indon	Phili	FrPol	Haiti	Brazi	FrGui	Surin	Colom	Panam	Hondu	Guate	Mexic	PuRic	Venez	Ecuad	Peru	Nicar	Guade	DoRep	USA	Jamai	Marti	Cuba	Fiji	Samoa	Tonga	Impor
7205	ATA	NS4B	98	I	388	2006	1	1	-	-	-	-	-	-	-	-	-	-	-	-	-	-	-	-	-	-	-	-	-	-	-	-	-	-	-	-
7205	ATA	NS4B	98	I	388	2010	1	-	1	-	-	-	-	-	-	-	-	-	-	-	-	-	-	-	-	-	-	-	-	-	-	-	-	-	-	-
7205	ATA	NS4B	98	I	388	2012	0	-	-	-	-	-	-	-	-	-	-	-	-	-	-	-	-	-	-	-	-	-	-	-	-	-	-	-	-	-
7205	ATA	NS4B	98	I	388	2013	11	2	-	-	-	9	-	-	-	-	-	-	-	-	-	-	-	-	-	-	-	-	-	-	-	-	-	-	-	-
7205	ATA	NS4B	98	I	388	2014	13	1	-	1	-	4	7	-	-	-	-	-	-	-	-	-	-	-	-	-	-	-	-	-	-	-	-	-	-	-
7205	ATA	NS4B	98	I	388	2015	67	1	-	-	-	-	-	20	1	1	30	3	1	2	3	4	-	-	-	-	-	-	-	-	1	-	-	-	-	-
7205	ATA	NS4B	98	I	388	2016	285	4	-	-	-	-	3	50	-	2	19	1	21	3	52	2	9	3	2	20	1	28	48	4	1	-	4	4	1	3
7205	ATA	NS4B	98	I	388	2017	10	1	-	-	-	-	-	-	-	-	-	-	-	-	1	-	-	-	-	-	-	-	-	-	-	8	-	-	-	-
Nt	Codon	Gene	Residue	AA	Nmuts	Year	N/Year	Thail	Cambo	Indon	Phili	FrPol	Haiti	Brazi	FrGui	Surin	Colom	Panam	Hondu	Guate	Mexic	PuRic	Venez	Ecuad	Peru	Nicar	Guade	DoRep	USA	Jamai	Marti	Cuba	Fiji	Samoa	Tonga	Impor
7439	ATG	NS4B	176	M	6	2006	0	-	-	-	-	-	-	-	-	-	-	-	-	-	-	-	-	-	-	-	-	-	-	-	-	-	-	-	-	-
7439	ATG	NS4B	176	M	6	2010	0	-	-	-	-	-	-	-	-	-	-	-	-	-	-	-	-	-	-	-	-	-	-	-	-	-	-	-	-	-
7439	ATG	NS4B	176	M	6	2012	0	-	-	-	-	-	-	-	-	-	-	-	-	-	-	-	-	-	-	-	-	-	-	-	-	-	-	-	-	-
7439	ATG	NS4B	176	M	6	2013	0	-	-	-	-	-	-	-	-	-	-	-	-	-	-	-	-	-	-	-	-	-	-	-	-	-	-	-	-	-
7439	ATG	NS4B	176	M	6	2014	1	-	-	-	-	-	1	-	-	-	-	-	-	-	-	-	-	-	-	-	-	-	-	-	-	-	-	-	-	-
7439	ATG	NS4B	176	M	6	2015	4	-	-	-	-	-	-	4	-	-	-	-	-	-	-	-	-	-	-	-	-	-	-	-	-	-	-	-	-	-
7439	ATG	NS4B	176	M	6	2016	1	-	-	-	-	-	-	-	-	-	-	-	-	-	-	-	1	-	-	-	-	-	-	-	-	-	-	-	-	-
7439	ATG	NS4B	176	M	6	2017	0	-	-	-	-	-	-	-	-	-	-	-	-	-	-	-	-	-	-	-	-	-	-	-	-	-	-	-	-	-
Nt	Codon	Gene	Residue	AA	Nmuts	Year	N/Year	Thail	Cambo	Indon	Phili	FrPol	Haiti	Brazi	FrGui	Surin	Colom	Panam	Hondu	Guate	Mexic	PuRic	Venez	Ecuad	Peru	Nicar	Guade	DoRep	USA	Jamai	Marti	Cuba	Fiji	Samoa	Tonga	Impor
7439	TTA	NS4B	176	L	4	2006	0	-	-	-	-	-	-	-	-	-	-	-	-	-	-	-	-	-	-	-	-	-	-	-	-	-	-	-	-	-
7439	TTA	NS4B	176	L	4	2010	0	-	-	-	-	-	-	-	-	-	-	-	-	-	-	-	-	-	-	-	-	-	-	-	-	-	-	-	-	-
7439	TTA	NS4B	176	L	4	2012	0	-	-	-	-	-	-	-	-	-	-	-	-	-	-	-	-	-	-	-	-	-	-	-	-	-	-	-	-	-
7439	TTA	NS4B	176	L	4	2013	0	-	-	-	-	-	-	-	-	-	-	-	-	-	-	-	-	-	-	-	-	-	-	-	-	-	-	-	-	-
7439	TTA	NS4B	176	L	4	2014	0	-	-	-	-	-	-	-	-	-	-	-	-	-	-	-	-	-	-	-	-	-	-	-	-	-	-	-	-	-
7439	TTA	NS4B	176	L	4	2015	0	-	-	-	-	-	-	-	-	-	-	-	-	-	-	-	-	-	-	-	-	-	-	-	-	-	-	-	-	-
7439	TTA	NS4B	176	L	4	2016	4	-	-	-	-	-	-	-	-	-	-	-	-	-	-	-	-	-	-	4	-	-	-	-	-	-	-	-	-	-
7439	TTA	NS4B	176	L	4	2017	0	-	-	-	-	-	-	-	-	-	-	-	-	-	-	-	-	-	-	-	-	-	-	-	-	-	-	-	-	-
Nt	Codon	Gene	Residue	AA	Nmuts	Year	N/Year	Thail	Cambo	Indon	Phili	FrPol	Haiti	Brazi	FrGui	Surin	Colom	Panam	Hondu	Guate	Mexic	PuRic	Venez	Ecuad	Peru	Nicar	Guade	DoRep	USA	Jamai	Marti	Cuba	Fiji	Samoa	Tonga	Impor
7451	GTC	NS4B	180	V	378	2006	1	1	-	-	-	-	-	-	-	-	-	-	-	-	-	-	-	-	-	-	-	-	-	-	-	-	-	-	-	-
7451	GTC	NS4B	180	V	378	2010	1	-	1	-	-	-	-	-	-	-	-	-	-	-	-	-	-	-	-	-	-	-	-	-	-	-	-	-	-	-
7451	GTC	NS4B	180	V	378	2012	1	-	-	-	1	-	-	-	-	-	-	-	-	-	-	-	-	-	-	-	-	-	-	-	-	-	-	-	-	-
7451	GTC	NS4B	180	V	378	2013	12	3	-	-	-	9	-	-	-	-	-	-	-	-	-	-	-	-	-	-	-	-	-	-	-	-	-	-	-	-
7451	GTC	NS4B	180	V	378	2014	13	1	-	1	-	4	7	-	-	-	-	-	-	-	-	-	-	-	-	-	-	-	-	-	-	-	-	-	-	-
7451	GTC	NS4B	180	V	378	2015	67	1	-	-	-	-	-	20	1	1	30	3	1	2	3	4	-	-	-	-	-	-	-	-	1	-	-	-	-	-
7451	GTC	NS4B	180	V	378	2016	274	4	-	-	2	-	3	50	-	2	20	1	19	3	46	2	10	3	2	20	1	26	45	2	1	-	4	4	1	3
7451	GTC	NS4B	180	V	378	2017	9	1	-	-	-	-	-	-	-	-	-	-	-	-	1	-	-	-	-	-	-	-	-	-	-	7	-	-	-	-
Nt	Codon	Gene	Residue	AA	Nmuts	Year	N/Year	Thail	Cambo	Indon	Phili	FrPol	Haiti	Brazi	FrGui	Surin	Colom	Panam	Hondu	Guate	Mexic	PuRic	Venez	Ecuad	Peru	Nicar	Guade	DoRep	USA	Jamai	Marti	Cuba	Fiji	Samoa	Tonga	Impor
7463	ATA	NS4B	184	I	380	2006	1	1	-	-	-	-	-	-	-	-	-	-	-	-	-	-	-	-	-	-	-	-	-	-	-	-	-	-	-	-
7463	ATA	NS4B	184	I	380	2010	1	-	1	-	-	-	-	-	-	-	-	-	-	-	-	-	-	-	-	-	-	-	-	-	-	-	-	-	-	-
7463	ATA	NS4B	184	I	380	2012	1	-	-	-	1	-	-	-	-	-	-	-	-	-	-	-	-	-	-	-	-	-	-	-	-	-	-	-	-	-
7463	ATA	NS4B	184	I	380	2013	12	3	-	-	-	9	-	-	-	-	-	-	-	-	-	-	-	-	-	-	-	-	-	-	-	-	-	-	-	-
7463	ATA	NS4B	184	I	380	2014	13	1	-	1	-	4	7	-	-	-	-	-	-	-	-	-	-	-	-	-	-	-	-	-	-	-	-	-	-	-
7463	ATA	NS4B	184	I	380	2015	67	1	-	-	-	-	-	20	1	1	30	3	1	2	3	4	-	-	-	-	-	-	-	-	1	-	-	-	-	-
7463	ATA	NS4B	184	I	380	2016	275	4	-	-	2	-	3	50	-	2	20	1	19	3	47	2	10	3	2	20	1	26	45	2	1	-	4	4	1	3
7463	ATA	NS4B	184	I	380	2017	10	1	-	-	-	-	-	-	-	-	-	-	-	-	1	-	-	-	-	-	-	-	-	-	-	8	-	-	-	-
Nt	Codon	Gene	Residue	AA	Nmuts	Year	N/Year	Thail	Cambo	Indon	Phili	FrPol	Haiti	Brazi	FrGui	Surin	Colom	Panam	Hondu	Guate	Mexic	PuRic	Venez	Ecuad	Peru	Nicar	Guade	DoRep	USA	Jamai	Marti	Cuba	Fiji	Samoa	Tonga	Impor
7469	TCG	NS4B	186	S	378	2006	1	1	-	-	-	-	-	-	-	-	-	-	-	-	-	-	-	-	-	-	-	-	-	-	-	-	-	-	-	-
7469	TCG	NS4B	186	S	378	2010	1	-	1	-	-	-	-	-	-	-	-	-	-	-	-	-	-	-	-	-	-	-	-	-	-	-	-	-	-	-
7469	TCG	NS4B	186	S	378	2012	1	-	-	-	1	-	-	-	-	-	-	-	-	-	-	-	-	-	-	-	-	-	-	-	-	-	-	-	-	-
7469	TCG	NS4B	186	S	378	2013	12	3	-	-	-	9	-	-	-	-	-	-	-	-	-	-	-	-	-	-	-	-	-	-	-	-	-	-	-	-
7469	TCG	NS4B	186	S	378	2014	13	1	-	1	-	4	7	-	-	-	-	-	-	-	-	-	-	-	-	-	-	-	-	-	-	-	-	-	-	-
7469	TCG	NS4B	186	S	378	2015	67	1	-	-	-	-	-	20	1	1	30	3	1	2	3	4	-	-	-	-	-	-	-	-	1	-	-	-	-	-
7469	TCG	NS4B	186	S	378	2016	273	4	-	-	2	-	3	49	-	2	20	1	19	3	46	2	10	3	2	20	1	26	45	2	1	-	4	4	1	3
7469	TCG	NS4B	186	S	378	2017	10	1	-	-	-	-	-	-	-	-	-	-	-	-	1	-	-	-	-	-	-	-	-	-	-	8	-	-	-	-
Nt	Codon	Gene	Residue	AA	Nmuts	Year	N/Year	Thail	Cambo	Indon	Phili	FrPol	Haiti	Brazi	FrGui	Surin	Colom	Panam	Hondu	Guate	Mexic	PuRic	Venez	Ecuad	Peru	Nicar	Guade	DoRep	USA	Jamai	Marti	Cuba	Fiji	Samoa	Tonga	Impor
7865	GAT	NS5	67	D	3	2006	0	-	-	-	-	-	-	-	-	-	-	-	-	-	-	-	-	-	-	-	-	-	-	-	-	-	-	-	-	-
7865	GAT	NS5	67	D	3	2010	0	-	-	-	-	-	-	-	-	-	-	-	-	-	-	-	-	-	-	-	-	-	-	-	-	-	-	-	-	-
7865	GAT	NS5	67	D	3	2012	0	-	-	-	-	-	-	-	-	-	-	-	-	-	-	-	-	-	-	-	-	-	-	-	-	-	-	-	-	-
7865	GAT	NS5	67	D	3	2013	0	-	-	-	-	-	-	-	-	-	-	-	-	-	-	-	-	-	-	-	-	-	-	-	-	-	-	-	-	-
7865	GAT	NS5	67	D	3	2014	0	-	-	-	-	-	-	-	-	-	-	-	-	-	-	-	-	-	-	-	-	-	-	-	-	-	-	-	-	-
7865	GAT	NS5	67	D	3	2015	0	-	-	-	-	-	-	-	-	-	-	-	-	-	-	-	-	-	-	-	-	-	-	-	-	-	-	-	-	-
7865	GAT	NS5	67	D	3	2016	3	-	-	-	-	-	-	-	-	-	-	-	-	-	-	-	3	-	-	-	-	-	-	-	-	-	-	-	-	-
7865	GAT	NS5	67	D	3	2017	0	-	-	-	-	-	-	-	-	-	-	-	-	-	-	-	-	-	-	-	-	-	-	-	-	-	-	-	-	-
Nt	Codon	Gene	Residue	AA	Nmuts	Year	N/Year	Thail	Cambo	Indon	Phili	FrPol	Haiti	Brazi	FrGui	Surin	Colom	Panam	Hondu	Guate	Mexic	PuRic	Venez	Ecuad	Peru	Nicar	Guade	DoRep	USA	Jamai	Marti	Cuba	Fiji	Samoa	Tonga	Impor
7886	CAT	NS5	74	H	4	2006	0	-	-	-	-	-	-	-	-	-	-	-	-	-	-	-	-	-	-	-	-	-	-	-	-	-	-	-	-	-
7886	CAT	NS5	74	H	4	2010	0	-	-	-	-	-	-	-	-	-	-	-	-	-	-	-	-	-	-	-	-	-	-	-	-	-	-	-	-	-
7886	CAT	NS5	74	H	4	2012	0	-	-	-	-	-	-	-	-	-	-	-	-	-	-	-	-	-	-	-	-	-	-	-	-	-	-	-	-	-
7886	CAT	NS5	74	H	4	2013	0	-	-	-	-	-	-	-	-	-	-	-	-	-	-	-	-	-	-	-	-	-	-	-	-	-	-	-	-	-
7886	CAT	NS5	74	H	4	2014	0	-	-	-	-	-	-	-	-	-	-	-	-	-	-	-	-	-	-	-	-	-	-	-	-	-	-	-	-	-
7886	CAT	NS5	74	H	4	2015	2	1	-	-	-	-	-	1	-	-	-	-	-	-	-	-	-	-	-	-	-	-	-	-	-	-	-	-	-	-
7886	CAT	NS5	74	H	4	2016	2	-	-	-	-	-	-	-	-	-	-	-	-	-	-	-	-	-	-	-	-	-	-	-	-	-	-	-	-	2
7886	CAT	NS5	74	H	4	2017	0	-	-	-	-	-	-	-	-	-	-	-	-	-	-	-	-	-	-	-	-	-	-	-	-	-	-	-	-	-
Nt	Codon	Gene	Residue	AA	Nmuts	Year	N/Year	Thail	Cambo	Indon	Phili	FrPol	Haiti	Brazi	FrGui	Surin	Colom	Panam	Hondu	Guate	Mexic	PuRic	Venez	Ecuad	Peru	Nicar	Guade	DoRep	USA	Jamai	Marti	Cuba	Fiji	Samoa	Tonga	Impor
7898	GTT	NS5	78	V	3	2006	0	-	-	-	-	-	-	-	-	-	-	-	-	-	-	-	-	-	-	-	-	-	-	-	-	-	-	-	-	-
7898	GTT	NS5	78	V	3	2010	0	-	-	-	-	-	-	-	-	-	-	-	-	-	-	-	-	-	-	-	-	-	-	-	-	-	-	-	-	-
7898	GTT	NS5	78	V	3	2012	0	-	-	-	-	-	-	-	-	-	-	-	-	-	-	-	-	-	-	-	-	-	-	-	-	-	-	-	-	-
7898	GTT	NS5	78	V	3	2013	0	-	-	-	-	-	-	-	-	-	-	-	-	-	-	-	-	-	-	-	-	-	-	-	-	-	-	-	-	-
7898	GTT	NS5	78	V	3	2014	0	-	-	-	-	-	-	-	-	-	-	-	-	-	-	-	-	-	-	-	-	-	-	-	-	-	-	-	-	-
7898	GTT	NS5	78	V	3	2015	0	-	-	-	-	-	-	-	-	-	-	-	-	-	-	-	-	-	-	-	-	-	-	-	-	-	-	-	-	-
7898	GTT	NS5	78	V	3	2016	3	-	-	-	2	-	-	-	-	-	-	-	-	-	-	-	-	-	-	-	-	-	1	-	-	-	-	-	-	-
7898	GTT	NS5	78	V	3	2017	0	-	-	-	-	-	-	-	-	-	-	-	-	-	-	-	-	-	-	-	-	-	-	-	-	-	-	-	-	-
Nt	Codon	Gene	Residue	AA	Nmuts	Year	N/Year	Thail	Cambo	Indon	Phili	FrPol	Haiti	Brazi	FrGui	Surin	Colom	Panam	Hondu	Guate	Mexic	PuRic	Venez	Ecuad	Peru	Nicar	Guade	DoRep	USA	Jamai	Marti	Cuba	Fiji	Samoa	Tonga	Impor
7937	ACC	NS5	91	T	4	2006	0	-	-	-	-	-	-	-	-	-	-	-	-	-	-	-	-	-	-	-	-	-	-	-	-	-	-	-	-	-
7937	ACC	NS5	91	T	4	2010	0	-	-	-	-	-	-	-	-	-	-	-	-	-	-	-	-	-	-	-	-	-	-	-	-	-	-	-	-	-
7937	ACC	NS5	91	T	4	2012	0	-	-	-	-	-	-	-	-	-	-	-	-	-	-	-	-	-	-	-	-	-	-	-	-	-	-	-	-	-
7937	ACC	NS5	91	T	4	2013	0	-	-	-	-	-	-	-	-	-	-	-	-	-	-	-	-	-	-	-	-	-	-	-	-	-	-	-	-	-
7937	ACC	NS5	91	T	4	2014	0	-	-	-	-	-	-	-	-	-	-	-	-	-	-	-	-	-	-	-	-	-	-	-	-	-	-	-	-	-
7937	ACC	NS5	91	T	4	2015	1	-	-	-	-	-	-	1	-	-	-	-	-	-	-	-	-	-	-	-	-	-	-	-	-	-	-	-	-	-
7937	ACC	NS5	91	T	4	2016	3	-	-	-	-	-	-	1	-	-	-	-	-	-	-	-	-	-	-	2	-	-	-	-	-	-	-	-	-	-
7937	ACC	NS5	91	T	4	2017	0	-	-	-	-	-	-	-	-	-	-	-	-	-	-	-	-	-	-	-	-	-	-	-	-	-	-	-	-	-
Nt	Codon	Gene	Residue	AA	Nmuts	Year	N/Year	Thail	Cambo	Indon	Phili	FrPol	Haiti	Brazi	FrGui	Surin	Colom	Panam	Hondu	Guate	Mexic	PuRic	Venez	Ecuad	Peru	Nicar	Guade	DoRep	USA	Jamai	Marti	Cuba	Fiji	Samoa	Tonga	Impor
7937	GTC	NS5	91	V	8	2006	0	-	-	-	-	-	-	-	-	-	-	-	-	-	-	-	-	-	-	-	-	-	-	-	-	-	-	-	-	-
7937	GTC	NS5	91	V	8	2010	0	-	-	-	-	-	-	-	-	-	-	-	-	-	-	-	-	-	-	-	-	-	-	-	-	-	-	-	-	-
7937	GTC	NS5	91	V	8	2012	0	-	-	-	-	-	-	-	-	-	-	-	-	-	-	-	-	-	-	-	-	-	-	-	-	-	-	-	-	-
7937	GTC	NS5	91	V	8	2013	0	-	-	-	-	-	-	-	-	-	-	-	-	-	-	-	-	-	-	-	-	-	-	-	-	-	-	-	-	-
7937	GTC	NS5	91	V	8	2014	0	-	-	-	-	-	-	-	-	-	-	-	-	-	-	-	-	-	-	-	-	-	-	-	-	-	-	-	-	-
7937	GTC	NS5	91	V	8	2015	4	-	-	-	-	-	-	-	-	-	-	-	-	-	-	4	-	-	-	-	-	-	-	-	-	-	-	-	-	-
7937	GTC	NS5	91	V	8	2016	4	-	-	-	-	-	-	-	-	-	2	-	-	-	-	-	-	-	-	-	-	-	2	-	-	-	-	-	-	-
7937	GTC	NS5	91	V	8	2017	0	-	-	-	-	-	-	-	-	-	-	-	-	-	-	-	-	-	-	-	-	-	-	-	-	-	-	-	-	-
Nt	Codon	Gene	Residue	AA	Nmuts	Year	N/Year	Thail	Cambo	Indon	Phili	FrPol	Haiti	Brazi	FrGui	Surin	Colom	Panam	Hondu	Guate	Mexic	PuRic	Venez	Ecuad	Peru	Nicar	Guade	DoRep	USA	Jamai	Marti	Cuba	Fiji	Samoa	Tonga	Impor
8006	ATG	NS5	114	M	40	2006	1	1	-	-	-	-	-	-	-	-	-	-	-	-	-	-	-	-	-	-	-	-	-	-	-	-	-	-	-	-
8006	ATG	NS5	114	M	40	2010	1	-	1	-	-	-	-	-	-	-	-	-	-	-	-	-	-	-	-	-	-	-	-	-	-	-	-	-	-	-
8006	ATG	NS5	114	M	40	2012	1	-	-	-	1	-	-	-	-	-	-	-	-	-	-	-	-	-	-	-	-	-	-	-	-	-	-	-	-	-
8006	ATG	NS5	114	M	40	2013	12	3	-	-	-	9	-	-	-	-	-	-	-	-	-	-	-	-	-	-	-	-	-	-	-	-	-	-	-	-
8006	ATG	NS5	114	M	40	2014	6	1	-	1	-	4	-	-	-	-	-	-	-	-	-	-	-	-	-	-	-	-	-	-	-	-	-	-	-	-
8006	ATG	NS5	114	M	40	2015	1	1	-	-	-	-	-	-	-	-	-	-	-	-	-	-	-	-	-	-	-	-	-	-	-	-	-	-	-	-
8006	ATG	NS5	114	M	40	2016	17	4	-	-	2	-	-	1	-	-	-	-	-	-	-	-	-	-	-	-	-	-	-	-	-	-	4	4	1	1
8006	ATG	NS5	114	M	40	2017	1	1	-	-	-	-	-	-	-	-	-	-	-	-	-	-	-	-	-	-	-	-	-	-	-	-	-	-	-	-
Nt	Codon	Gene	Residue	AA	Nmuts	Year	N/Year	Thail	Cambo	Indon	Phili	FrPol	Haiti	Brazi	FrGui	Surin	Colom	Panam	Hondu	Guate	Mexic	PuRic	Venez	Ecuad	Peru	Nicar	Guade	DoRep	USA	Jamai	Marti	Cuba	Fiji	Samoa	Tonga	Impor
8006	GTG	NS5	114	V	335	2006	0	-	-	-	-	-	-	-	-	-	-	-	-	-	-	-	-	-	-	-	-	-	-	-	-	-	-	-	-	-
8006	GTG	NS5	114	V	335	2010	0	-	-	-	-	-	-	-	-	-	-	-	-	-	-	-	-	-	-	-	-	-	-	-	-	-	-	-	-	-
8006	GTG	NS5	114	V	335	2012	0	-	-	-	-	-	-	-	-	-	-	-	-	-	-	-	-	-	-	-	-	-	-	-	-	-	-	-	-	-
8006	GTG	NS5	114	V	335	2013	0	-	-	-	-	-	-	-	-	-	-	-	-	-	-	-	-	-	-	-	-	-	-	-	-	-	-	-	-	-
8006	GTG	NS5	114	V	335	2014	7	-	-	-	-	-	7	-	-	-	-	-	-	-	-	-	-	-	-	-	-	-	-	-	-	-	-	-	-	-
8006	GTG	NS5	114	V	335	2015	65	-	-	-	-	-	-	19	1	1	30	3	1	2	3	4	-	-	-	-	-	-	-	-	1	-	-	-	-	-
8006	GTG	NS5	114	V	335	2016	256	-	-	-	-	-	3	44	-	2	20	1	19	3	49	2	10	3	2	20	1	27	47	1	-	-	-	-	-	2
8006	GTG	NS5	114	V	335	2017	7	-	-	-	-	-	-	-	-	-	-	-	-	-	1	-	-	-	-	-	-	-	-	-	-	6	-	-	-	-
Nt	Codon	Gene	Residue	AA	Nmuts	Year	N/Year	Thail	Cambo	Indon	Phili	FrPol	Haiti	Brazi	FrGui	Surin	Colom	Panam	Hondu	Guate	Mexic	PuRic	Venez	Ecuad	Peru	Nicar	Guade	DoRep	USA	Jamai	Marti	Cuba	Fiji	Samoa	Tonga	Impor
8081	CCG	NS5	139	P	371	2006	1	1	-	-	-	-	-	-	-	-	-	-	-	-	-	-	-	-	-	-	-	-	-	-	-	-	-	-	-	-
8081	CCG	NS5	139	P	371	2010	1	-	1	-	-	-	-	-	-	-	-	-	-	-	-	-	-	-	-	-	-	-	-	-	-	-	-	-	-	-
8081	CCG	NS5	139	P	371	2012	1	-	-	-	1	-	-	-	-	-	-	-	-	-	-	-	-	-	-	-	-	-	-	-	-	-	-	-	-	-
8081	CCG	NS5	139	P	371	2013	12	3	-	-	-	9	-	-	-	-	-	-	-	-	-	-	-	-	-	-	-	-	-	-	-	-	-	-	-	-
8081	CCG	NS5	139	P	371	2014	13	1	-	1	-	4	7	-	-	-	-	-	-	-	-	-	-	-	-	-	-	-	-	-	-	-	-	-	-	-
8081	CCG	NS5	139	P	371	2015	66	1	-	-	-	-	-	19	1	1	30	3	1	2	3	4	-	-	-	-	-	-	-	-	1	-	-	-	-	-
8081	CCG	NS5	139	P	371	2016	269	4	-	-	2	-	3	42	-	2	20	1	19	3	48	2	10	3	2	20	1	27	47	1	-	-	4	4	1	3
8081	CCG	NS5	139	P	371	2017	8	1	-	-	-	-	-	-	-	-	-	-	-	-	1	-	-	-	-	-	-	-	-	-	-	6	-	-	-	-
Nt					Nmuts	Year	N/Year	Thail	Cambo	Indon	Phili	FrPol	Haiti	Brazi	FrGui	Surin	Colom	Panam	Hondu	Guate	Mexic	PuRic	Venez	Ecuad	Peru	Nicar	Guade	DoRep	USA	Jamai	Marti	Cuba	Fiji	Samoa	Tonga	Impor
8351	ACC	NS5	229	T	376	2006	1	1	-	-	-	-	-	-	-	-	-	-	-	-	-	-	-	-	-	-	-	-	-	-	-	-	-	-	-	-
8351	ACC	NS5	229	T	376	2010	1	-	1	-	-	-	-	-	-	-	-	-	-	-	-	-	-	-	-	-	-	-	-	-	-	-	-	-	-	-
8351	ACC	NS5	229	T	376	2012	1	-	-	-	1	-	-	-	-	-	-	-	-	-	-	-	-	-	-	-	-	-	-	-	-	-	-	-	-	-
8351	ACC	NS5	229	T	376	2013	12	3	-	-	-	9	-	-	-	-	-	-	-	-	-	-	-	-	-	-	-	-	-	-	-	-	-	-	-	-
8351	ACC	NS5	229	T	376	2014	13	1	-	1	-	4	7	-	-	-	-	-	-	-	-	-	-	-	-	-	-	-	-	-	-	-	-	-	-	-
8351	ACC	NS5	229	T	376	2015	67	1	-	-	-	-	-	20	1	1	30	3	1	2	3	4	-	-	-	-	-	-	-	-	1	-	-	-	-	-
8351	ACC	NS5	229	T	376	2016	272	4	-	-	2	-	3	53	-	2	19	1	21	3	38	2	7	3	2	19	1	27	50	2	1	-	4	4	1	3
8351	ACC	NS5	229	T	376	2017	9	1	-	-	-	-	-	-	-	-	-	-	-	-	1	-	-	-	-	-	-	-	-	-	-	7	-	-	-	-
Nt	Codon	Gene	Residue	AA	Nmuts	Year	N/Year	Thail	Cambo	Indon	Phili	FrPol	Haiti	Brazi	FrGui	Surin	Colom	Panam	Hondu	Guate	Mexic	PuRic	Venez	Ecuad	Peru	Nicar	Guade	DoRep	USA	Jamai	Marti	Cuba	Fiji	Samoa	Tonga	Impor
8351	ACT	NS5	229	T	3	2006	0	-	-	-	-	-	-	-	-	-	-	-	-	-	-	-	-	-	-	-	-	-	-	-	-	-	-	-	-	-
8351	ACT	NS5	229	T	3	2010	0	-	-	-	-	-	-	-	-	-	-	-	-	-	-	-	-	-	-	-	-	-	-	-	-	-	-	-	-	-
8351	ACT	NS5	229	T	3	2012	0	-	-	-	-	-	-	-	-	-	-	-	-	-	-	-	-	-	-	-	-	-	-	-	-	-	-	-	-	-
8351	ACT	NS5	229	T	3	2013	0	-	-	-	-	-	-	-	-	-	-	-	-	-	-	-	-	-	-	-	-	-	-	-	-	-	-	-	-	-
8351	ACT	NS5	229	T	3	2014	0	-	-	-	-	-	-	-	-	-	-	-	-	-	-	-	-	-	-	-	-	-	-	-	-	-	-	-	-	-
8351	ACT	NS5	229	T	3	2015	0	-	-	-	-	-	-	-	-	-	-	-	-	-	-	-	-	-	-	-	-	-	-	-	-	-	-	-	-	-
8351	ACT	NS5	229	T	3	2016	3	-	-	-	-	-	-	-	-	-	-	-	-	-	3	-	-	-	-	-	-	-	-	-	-	-	-	-	-	-
8351	ACT	NS5	229	T	3	2017	0	-	-	-	-	-	-	-	-	-	-	-	-	-	-	-	-	-	-	-	-	-	-	-	-	-	-	-	-	-
Nt	Codon	Gene	Residue	AA	Nmuts	Year	N/Year	Thail	Cambo	Indon	Phili	FrPol	Haiti	Brazi	FrGui	Surin	Colom	Panam	Hondu	Guate	Mexic	PuRic	Venez	Ecuad	Peru	Nicar	Guade	DoRep	USA	Jamai	Marti	Cuba	Fiji	Samoa	Tonga	Impor
8465	GTA	NS5	267	V	378	2006	1	1	-	-	-	-	-	-	-	-	-	-	-	-	-	-	-	-	-	-	-	-	-	-	-	-	-	-	-	-
8465	GTA	NS5	267	V	378	2010	1	-	1	-	-	-	-	-	-	-	-	-	-	-	-	-	-	-	-	-	-	-	-	-	-	-	-	-	-	-
8465	GTA	NS5	267	V	378	2012	1	-	-	-	1	-	-	-	-	-	-	-	-	-	-	-	-	-	-	-	-	-	-	-	-	-	-	-	-	-
8465	GTA	NS5	267	V	378	2013	12	3	-	-	-	9	-	-	-	-	-	-	-	-	-	-	-	-	-	-	-	-	-	-	-	-	-	-	-	-
8465	GTA	NS5	267	V	378	2014	13	1	-	1	-	4	7	-	-	-	-	-	-	-	-	-	-	-	-	-	-	-	-	-	-	-	-	-	-	-
8465	GTA	NS5	267	V	378	2015	67	1	-	-	-	-	-	20	1	1	30	3	1	2	3	4	-	-	-	-	-	-	-	-	1	-	-	-	-	-
8465	GTA	NS5	267	V	378	2016	273	4	-	-	2	-	3	52	-	2	20	1	21	3	40	2	4	3	2	19	1	28	50	4	1	-	4	4	-	3
8465	GTA	NS5	267	V	378	2017	10	1	-	-	-	-	-	-	-	-	-	-	-	-	1	-	-	-	-	-	-	-	-	-	-	8	-	-	-	-
Nt	Codon	Gene	Residue	AA	Nmuts	Year	N/Year	Thail	Cambo	Indon	Phili	FrPol	Haiti	Brazi	FrGui	Surin	Colom	Panam	Hondu	Guate	Mexic	PuRic	Venez	Ecuad	Peru	Nicar	Guade	DoRep	USA	Jamai	Marti	Cuba	Fiji	Samoa	Tonga	Impor
8489	ATG	NS5	275	M	388	2006	1	1	-	-	-	-	-	-	-	-	-	-	-	-	-	-	-	-	-	-	-	-	-	-	-	-	-	-	-	-
8489	ATG	NS5	275	M	388	2010	1	-	1	-	-	-	-	-	-	-	-	-	-	-	-	-	-	-	-	-	-	-	-	-	-	-	-	-	-	-
8489	ATG	NS5	275	M	388	2012	1	-	-	-	1	-	-	-	-	-	-	-	-	-	-	-	-	-	-	-	-	-	-	-	-	-	-	-	-	-
8489	ATG	NS5	275	M	388	2013	12	3	-	-	-	9	-	-	-	-	-	-	-	-	-	-	-	-	-	-	-	-	-	-	-	-	-	-	-	-
8489	ATG	NS5	275	M	388	2014	13	1	-	1	-	4	7	-	-	-	-	-	-	-	-	-	-	-	-	-	-	-	-	-	-	-	-	-	-	-
8489	ATG	NS5	275	M	388	2015	67	1	-	-	-	-	-	20	1	1	30	3	1	2	3	4	-	-	-	-	-	-	-	-	1	-	-	-	-	-
8489	ATG	NS5	275	M	388	2016	283	4	-	-	2	-	3	53	-	2	20	1	21	3	40	2	10	3	2	20	1	29	50	4	1	-	4	4	1	3
8489	ATG	NS5	275	M	388	2017	10	1	-	-	-	-	-	-	-	-	-	-	-	-	1	-	-	-	-	-	-	-	-	-	-	8	-	-	-	-
Nt	Codon	Gene	Residue	AA	Nmuts	Year	N/Year	Thail	Cambo	Indon	Phili	FrPol	Haiti	Brazi	FrGui	Surin	Colom	Panam	Hondu	Guate	Mexic	PuRic	Venez	Ecuad	Peru	Nicar	Guade	DoRep	USA	Jamai	Marti	Cuba	Fiji	Samoa	Tonga	Impor
8510	ATT	NS5	282	I	388	2006	1	1	-	-	-	-	-	-	-	-	-	-	-	-	-	-	-	-	-	-	-	-	-	-	-	-	-	-	-	-
8510	ATT	NS5	282	I	388	2010	1	-	1	-	-	-	-	-	-	-	-	-	-	-	-	-	-	-	-	-	-	-	-	-	-	-	-	-	-	-
8510	ATT	NS5	282	I	388	2012	1	-	-	-	1	-	-	-	-	-	-	-	-	-	-	-	-	-	-	-	-	-	-	-	-	-	-	-	-	-
8510	ATT	NS5	282	I	388	2013	12	3	-	-	-	9	-	-	-	-	-	-	-	-	-	-	-	-	-	-	-	-	-	-	-	-	-	-	-	-
8510	ATT	NS5	282	I	388	2014	13	1	-	1	-	4	7	-	-	-	-	-	-	-	-	-	-	-	-	-	-	-	-	-	-	-	-	-	-	-
8510	ATT	NS5	282	I	388	2015	67	1	-	-	-	-	-	20	1	1	30	3	1	2	3	4	-	-	-	-	-	-	-	-	1	-	-	-	-	-
8510	ATT	NS5	282	I	388	2016	283	4	-	-	2	-	3	53	-	2	20	1	21	3	40	2	10	3	2	20	1	29	50	4	1	-	4	4	1	3
8510	ATT	NS5	282	I	388	2017	10	1	-	-	-	-	-	-	-	-	-	-	-	-	1	-	-	-	-	-	-	-	-	-	-	8	-	-	-	-
Nt	Codon	Gene	Residue	AA	Nmuts	Year	N/Year	Thail	Cambo	Indon	Phili	FrPol	Haiti	Brazi	FrGui	Surin	Colom	Panam	Hondu	Guate	Mexic	PuRic	Venez	Ecuad	Peru	Nicar	Guade	DoRep	USA	Jamai	Marti	Cuba	Fiji	Samoa	Tonga	Impor
8630	GTA	NS5	322	V	93	2006	0	-	-	-	-	-	-	-	-	-	-	-	-	-	-	-	-	-	-	-	-	-	-	-	-	-	-	-	-	-
8630	GTA	NS5	322	V	93	2010	0	-	-	-	-	-	-	-	-	-	-	-	-	-	-	-	-	-	-	-	-	-	-	-	-	-	-	-	-	-
8630	GTA	NS5	322	V	93	2012	0	-	-	-	-	-	-	-	-	-	-	-	-	-	-	-	-	-	-	-	-	-	-	-	-	-	-	-	-	-
8630	GTA	NS5	322	V	93	2013	0	-	-	-	-	-	-	-	-	-	-	-	-	-	-	-	-	-	-	-	-	-	-	-	-	-	-	-	-	-
8630	GTA	NS5	322	V	93	2014	6	-	-	-	-	-	6	-	-	-	-	-	-	-	-	-	-	-	-	-	-	-	-	-	-	-	-	-	-	-
8630	GTA	NS5	322	V	93	2015	2	1	-	-	-	-	-	1	-	-	-	-	-	-	-	-	-	-	-	-	-	-	-	-	-	-	-	-	-	-
8630	GTA	NS5	322	V	93	2016	83	-	-	-	-	-	2	1	-	-	-	-	-	-	-	-	-	-	-	-	1	27	46	4	-	-	-	-	-	2
8630	GTA	NS5	322	V	93	2017	2	-	-	-	-	-	-	-	-	-	-	-	-	-	-	-	-	-	-	-	-	-	-	-	-	2	-	-	-	-
Nt	Codon	Gene	Residue	AA	Nmuts	Year	N/Year	Thail	Cambo	Indon	Phili	FrPol	Haiti	Brazi	FrGui	Surin	Colom	Panam	Hondu	Guate	Mexic	PuRic	Venez	Ecuad	Peru	Nicar	Guade	DoRep	USA	Jamai	Marti	Cuba	Fiji	Samoa	Tonga	Impor
8645	AAG	NS5	327	K	3	2006	0	-	-	-	-	-	-	-	-	-	-	-	-	-	-	-	-	-	-	-	-	-	-	-	-	-	-	-	-	-
8645	AAG	NS5	327	K	3	2010	0	-	-	-	-	-	-	-	-	-	-	-	-	-	-	-	-	-	-	-	-	-	-	-	-	-	-	-	-	-
8645	AAG	NS5	327	K	3	2012	0	-	-	-	-	-	-	-	-	-	-	-	-	-	-	-	-	-	-	-	-	-	-	-	-	-	-	-	-	-
8645	AAG	NS5	327	K	3	2013	0	-	-	-	-	-	-	-	-	-	-	-	-	-	-	-	-	-	-	-	-	-	-	-	-	-	-	-	-	-
8645	AAG	NS5	327	K	3	2014	0	-	-	-	-	-	-	-	-	-	-	-	-	-	-	-	-	-	-	-	-	-	-	-	-	-	-	-	-	-
8645	AAG	NS5	327	K	3	2015	0	-	-	-	-	-	-	-	-	-	-	-	-	-	-	-	-	-	-	-	-	-	-	-	-	-	-	-	-	-
8645	AAG	NS5	327	K	3	2016	3	-	-	-	-	-	-	-	-	-	-	-	1	-	-	-	-	-	-	1	-	-	-	1	-	-	-	-	-	-
8645	AAG	NS5	327	K	3	2017	0	-	-	-	-	-	-	-	-	-	-	-	-	-	-	-	-	-	-	-	-	-	-	-	-	-	-	-	-	-
Nt	Codon	Gene	Residue	AA	Nmuts	Year	N/Year	Thail	Cambo	Indon	Phili	FrPol	Haiti	Brazi	FrGui	Surin	Colom	Panam	Hondu	Guate	Mexic	PuRic	Venez	Ecuad	Peru	Nicar	Guade	DoRep	USA	Jamai	Marti	Cuba	Fiji	Samoa	Tonga	Impor
8792	AGC	NS5	376	S	398	2006	1	1	-	-	-	-	-	-	-	-	-	-	-	-	-	-	-	-	-	-	-	-	-	-	-	-	-	-	-	-
8792	AGC	NS5	376	S	398	2010	1	-	1	-	-	-	-	-	-	-	-	-	-	-	-	-	-	-	-	-	-	-	-	-	-	-	-	-	-	-
8792	AGC	NS5	376	S	398	2012	1	-	-	-	1	-	-	-	-	-	-	-	-	-	-	-	-	-	-	-	-	-	-	-	-	-	-	-	-	-
8792	AGC	NS5	376	S	398	2013	12	3	-	-	-	9	-	-	-	-	-	-	-	-	-	-	-	-	-	-	-	-	-	-	-	-	-	-	-	-
8792	AGC	NS5	376	S	398	2014	13	1	-	1	-	4	7	-	-	-	-	-	-	-	-	-	-	-	-	-	-	-	-	-	-	-	-	-	-	-
8792	AGC	NS5	376	S	398	2015	67	1	-	-	-	-	-	20	1	1	30	3	1	2	3	4	-	-	-	-	-	-	-	-	1	-	-	-	-	-
8792	AGC	NS5	376	S	398	2016	295	4	-	-	2	-	3	54	-	2	19	1	21	3	52	2	10	3	2	20	1	30	50	3	1	-	4	4	1	3
8792	AGC	NS5	376	S	398	2017	8	1	-	-	-	-	-	-	-	-	-	-	-	-	1	-	-	-	-	-	-	-	-	-	-	6	-	-	-	-
Nt	Codon	Gene	Residue	AA	Nmuts	Year	N/Year	Thail	Cambo	Indon	Phili	FrPol	Haiti	Brazi	FrGui	Surin	Colom	Panam	Hondu	Guate	Mexic	PuRic	Venez	Ecuad	Peru	Nicar	Guade	DoRep	USA	Jamai	Marti	Cuba	Fiji	Samoa	Tonga	Impor
8990	TAC	NS5	442	Y	10	2006	0	-	-	-	-	-	-	-	-	-	-	-	-	-	-	-	-	-	-	-	-	-	-	-	-	-	-	-	-	-
8990	TAC	NS5	442	Y	10	2010	0	-	-	-	-	-	-	-	-	-	-	-	-	-	-	-	-	-	-	-	-	-	-	-	-	-	-	-	-	-
8990	TAC	NS5	442	Y	10	2012	0	-	-	-	-	-	-	-	-	-	-	-	-	-	-	-	-	-	-	-	-	-	-	-	-	-	-	-	-	-
8990	TAC	NS5	442	Y	10	2013	0	-	-	-	-	-	-	-	-	-	-	-	-	-	-	-	-	-	-	-	-	-	-	-	-	-	-	-	-	-
8990	TAC	NS5	442	Y	10	2014	0	-	-	-	-	-	-	-	-	-	-	-	-	-	-	-	-	-	-	-	-	-	-	-	-	-	-	-	-	-
8990	TAC	NS5	442	Y	10	2015	1	1	-	-	-	-	-	-	-	-	-	-	-	-	-	-	-	-	-	-	-	-	-	-	-	-	-	-	-	-
8990	TAC	NS5	442	Y	10	2016	9	-	-	-	-	-	-	9	-	-	-	-	-	-	-	-	-	-	-	-	-	-	-	-	-	-	-	-	-	-
8990	TAC	NS5	442	Y	10	2017	0	-	-	-	-	-	-	-	-	-	-	-	-	-	-	-	-	-	-	-	-	-	-	-	-	-	-	-	-	-
Nt	Codon	Gene	Residue	AA	Nmuts	Year	N/Year	Thail	Cambo	Indon	Phili	FrPol	Haiti	Brazi	FrGui	Surin	Colom	Panam	Hondu	Guate	Mexic	PuRic	Venez	Ecuad	Peru	Nicar	Guade	DoRep	USA	Jamai	Marti	Cuba	Fiji	Samoa	Tonga	Impor
9209	AAA	NS5	515	K	4	2006	0	-	-	-	-	-	-	-	-	-	-	-	-	-	-	-	-	-	-	-	-	-	-	-	-	-	-	-	-	-
9209	AAA	NS5	515	K	4	2010	0	-	-	-	-	-	-	-	-	-	-	-	-	-	-	-	-	-	-	-	-	-	-	-	-	-	-	-	-	-
9209	AAA	NS5	515	K	4	2012	0	-	-	-	-	-	-	-	-	-	-	-	-	-	-	-	-	-	-	-	-	-	-	-	-	-	-	-	-	-
9209	AAA	NS5	515	K	4	2013	0	-	-	-	-	-	-	-	-	-	-	-	-	-	-	-	-	-	-	-	-	-	-	-	-	-	-	-	-	-
9209	AAA	NS5	515	K	4	2014	0	-	-	-	-	-	-	-	-	-	-	-	-	-	-	-	-	-	-	-	-	-	-	-	-	-	-	-	-	-
9209	AAA	NS5	515	K	4	2015	0	-	-	-	-	-	-	-	-	-	-	-	-	-	-	-	-	-	-	-	-	-	-	-	-	-	-	-	-	-
9209	AAA	NS5	515	K	4	2016	4	-	-	-	-	-	-	-	-	-	-	-	-	-	-	-	-	-	-	4	-	-	-	-	-	-	-	-	-	-
9209	AAA	NS5	515	K	4	2017	0	-	-	-	-	-	-	-	-	-	-	-	-	-	-	-	-	-	-	-	-	-	-	-	-	-	-	-	-	-
Nt	Codon	Gene	Residue	AA	Nmuts	Year	N/Year	Thail	Cambo	Indon	Phili	FrPol	Haiti	Brazi	FrGui	Surin	Colom	Panam	Hondu	Guate	Mexic	PuRic	Venez	Ecuad	Peru	Nicar	Guade	DoRep	USA	Jamai	Marti	Cuba	Fiji	Samoa	Tonga	Impor
9230	AAG	NS5	522	K	3	2006	0	-	-	-	-	-	-	-	-	-	-	-	-	-	-	-	-	-	-	-	-	-	-	-	-	-	-	-	-	-
9230	AAG	NS5	522	K	3	2010	0	-	-	-	-	-	-	-	-	-	-	-	-	-	-	-	-	-	-	-	-	-	-	-	-	-	-	-	-	-
9230	AAG	NS5	522	K	3	2012	0	-	-	-	-	-	-	-	-	-	-	-	-	-	-	-	-	-	-	-	-	-	-	-	-	-	-	-	-	-
9230	AAG	NS5	522	K	3	2013	0	-	-	-	-	-	-	-	-	-	-	-	-	-	-	-	-	-	-	-	-	-	-	-	-	-	-	-	-	-
9230	AAG	NS5	522	K	3	2014	0	-	-	-	-	-	-	-	-	-	-	-	-	-	-	-	-	-	-	-	-	-	-	-	-	-	-	-	-	-
9230	AAG	NS5	522	K	3	2015	0	-	-	-	-	-	-	-	-	-	-	-	-	-	-	-	-	-	-	-	-	-	-	-	-	-	-	-	-	-
9230	AAG	NS5	522	K	3	2016	3	-	-	-	-	-	-	-	-	-	-	-	-	-	3	-	-	-	-	-	-	-	-	-	-	-	-	-	-	-
9230	AAG	NS5	522	K	3	2017	0	-	-	-	-	-	-	-	-	-	-	-	-	-	-	-	-	-	-	-	-	-	-	-	-	-	-	-	-	-
Nt	Codon	Gene	Residue	AA	Nmuts	Year	N/Year	Thail	Cambo	Indon	Phili	FrPol	Haiti	Brazi	FrGui	Surin	Colom	Panam	Hondu	Guate	Mexic	PuRic	Venez	Ecuad	Peru	Nicar	Guade	DoRep	USA	Jamai	Marti	Cuba	Fiji	Samoa	Tonga	Impor
9239	TGC	NS5	525	C	105	2006	0	-	-	-	-	-	-	-	-	-	-	-	-	-	-	-	-	-	-	-	-	-	-	-	-	-	-	-	-	-
9239	TGC	NS5	525	C	105	2010	0	-	-	-	-	-	-	-	-	-	-	-	-	-	-	-	-	-	-	-	-	-	-	-	-	-	-	-	-	-
9239	TGC	NS5	525	C	105	2012	0	-	-	-	-	-	-	-	-	-	-	-	-	-	-	-	-	-	-	-	-	-	-	-	-	-	-	-	-	-
9239	TGC	NS5	525	C	105	2013	0	-	-	-	-	-	-	-	-	-	-	-	-	-	-	-	-	-	-	-	-	-	-	-	-	-	-	-	-	-
9239	TGC	NS5	525	C	105	2014	0	-	-	-	-	-	-	-	-	-	-	-	-	-	-	-	-	-	-	-	-	-	-	-	-	-	-	-	-	-
9239	TGC	NS5	525	C	105	2015	6	-	-	-	-	-	-	-	-	-	-	-	1	2	3	-	-	-	-	-	-	-	-	-	-	-	-	-	-	-
9239	TGC	NS5	525	C	105	2016	94	-	-	-	-	-	-	-	-	-	-	-	21	3	48	-	-	-	-	19	-	-	3	-	-	-	-	-	-	-
9239	TGC	NS5	525	C	105	2017	5	-	-	-	-	-	-	-	-	-	-	-	-	-	1	-	-	-	-	-	-	-	-	-	-	4	-	-	-	-
Nt	Codon	Gene	Residue	AA	Nmuts	Year	N/Year	Thail	Cambo	Indon	Phili	FrPol	Haiti	Brazi	FrGui	Surin	Colom	Panam	Hondu	Guate	Mexic	PuRic	Venez	Ecuad	Peru	Nicar	Guade	DoRep	USA	Jamai	Marti	Cuba	Fiji	Samoa	Tonga	Impor
9242	ATA	NS5	526	I	383	2006	1	1	-	-	-	-	-	-	-	-	-	-	-	-	-	-	-	-	-	-	-	-	-	-	-	-	-	-	-	-
9242	ATA	NS5	526	I	383	2010	1	-	1	-	-	-	-	-	-	-	-	-	-	-	-	-	-	-	-	-	-	-	-	-	-	-	-	-	-	-
9242	ATA	NS5	526	I	383	2012	1	-	-	-	1	-	-	-	-	-	-	-	-	-	-	-	-	-	-	-	-	-	-	-	-	-	-	-	-	-
9242	ATA	NS5	526	I	383	2013	12	3	-	-	-	9	-	-	-	-	-	-	-	-	-	-	-	-	-	-	-	-	-	-	-	-	-	-	-	-
9242	ATA	NS5	526	I	383	2014	13	1	-	1	-	4	7	-	-	-	-	-	-	-	-	-	-	-	-	-	-	-	-	-	-	-	-	-	-	-
9242	ATA	NS5	526	I	383	2015	66	1	-	-	-	-	-	19	1	1	30	3	1	2	3	4	-	-	-	-	-	-	-	-	1	-	-	-	-	-
9242	ATA	NS5	526	I	383	2016	280	4	-	-	2	-	3	48	-	2	19	1	21	3	50	2	10	3	2	19	1	26	50	2	-	-	4	4	1	3
9242	ATA	NS5	526	I	383	2017	9	1	-	-	-	-	-	-	-	-	-	-	-	-	1	-	-	-	-	-	-	-	-	-	-	7	-	-	-	-
Nt	Codon	Gene	Residue	AA	Nmuts	Year	N/Year	Thail	Cambo	Indon	Phili	FrPol	Haiti	Brazi	FrGui	Surin	Colom	Panam	Hondu	Guate	Mexic	PuRic	Venez	Ecuad	Peru	Nicar	Guade	DoRep	USA	Jamai	Marti	Cuba	Fiji	Samoa	Tonga	Impor
9245	TCA	NS5	527	S	5	2006	0	-	-	-	-	-	-	-	-	-	-	-	-	-	-	-	-	-	-	-	-	-	-	-	-	-	-	-	-	-
9245	TCA	NS5	527	S	5	2010	0	-	-	-	-	-	-	-	-	-	-	-	-	-	-	-	-	-	-	-	-	-	-	-	-	-	-	-	-	-
9245	TCA	NS5	527	S	5	2012	0	-	-	-	-	-	-	-	-	-	-	-	-	-	-	-	-	-	-	-	-	-	-	-	-	-	-	-	-	-
9245	TCA	NS5	527	S	5	2013	0	-	-	-	-	-	-	-	-	-	-	-	-	-	-	-	-	-	-	-	-	-	-	-	-	-	-	-	-	-
9245	TCA	NS5	527	S	5	2014	0	-	-	-	-	-	-	-	-	-	-	-	-	-	-	-	-	-	-	-	-	-	-	-	-	-	-	-	-	-
9245	TCA	NS5	527	S	5	2015	1	-	-	-	-	-	-	-	-	-	-	-	-	-	1	-	-	-	-	-	-	-	-	-	-	-	-	-	-	-
9245	TCA	NS5	527	S	5	2016	4	-	-	-	-	-	-	-	-	-	-	-	-	-	4	-	-	-	-	-	-	-	-	-	-	-	-	-	-	-
9245	TCA	NS5	527	S	5	2017	0	-	-	-	-	-	-	-	-	-	-	-	-	-	-	-	-	-	-	-	-	-	-	-	-	-	-	-	-	-
Nt	Codon	Gene	Residue	AA	Nmuts	Year	N/Year	Thail	Cambo	Indon	Phili	FrPol	Haiti	Brazi	FrGui	Surin	Colom	Panam	Hondu	Guate	Mexic	PuRic	Venez	Ecuad	Peru	Nicar	Guade	DoRep	USA	Jamai	Marti	Cuba	Fiji	Samoa	Tonga	Impor
9254	AGG	NS5	530	R	391	2006	1	1	-	-	-	-	-	-	-	-	-	-	-	-	-	-	-	-	-	-	-	-	-	-	-	-	-	-	-	-
9254	AGG	NS5	530	R	391	2010	1	-	1	-	-	-	-	-	-	-	-	-	-	-	-	-	-	-	-	-	-	-	-	-	-	-	-	-	-	-
9254	AGG	NS5	530	R	391	2012	1	-	-	-	1	-	-	-	-	-	-	-	-	-	-	-	-	-	-	-	-	-	-	-	-	-	-	-	-	-
9254	AGG	NS5	530	R	391	2013	12	3	-	-	-	9	-	-	-	-	-	-	-	-	-	-	-	-	-	-	-	-	-	-	-	-	-	-	-	-
9254	AGG	NS5	530	R	391	2014	13	1	-	1	-	4	7	-	-	-	-	-	-	-	-	-	-	-	-	-	-	-	-	-	-	-	-	-	-	-
9254	AGG	NS5	530	R	391	2015	67	1	-	-	-	-	-	20	1	1	30	3	1	2	3	4	-	-	-	-	-	-	-	-	1	-	-	-	-	-
9254	AGG	NS5	530	R	391	2016	287	4	-	-	2	-	3	50	-	1	20	1	21	3	53	2	10	3	2	19	1	27	51	2	-	-	4	4	1	3
9254	AGG	NS5	530	R	391	2017	9	1	-	-	-	-	-	-	-	-	-	-	-	-	1	-	-	-	-	-	-	-	-	-	-	7	-	-	-	-
Nt	Codon	Gene	Residue	AA	Nmuts	Year	N/Year	Thail	Cambo	Indon	Phili	FrPol	Haiti	Brazi	FrGui	Surin	Colom	Panam	Hondu	Guate	Mexic	PuRic	Venez	Ecuad	Peru	Nicar	Guade	DoRep	USA	Jamai	Marti	Cuba	Fiji	Samoa	Tonga	Impor
9326	GTC	NS5	554	V	8	2006	0	-	-	-	-	-	-	-	-	-	-	-	-	-	-	-	-	-	-	-	-	-	-	-	-	-	-	-	-	-
9326	GTC	NS5	554	V	8	2010	0	-	-	-	-	-	-	-	-	-	-	-	-	-	-	-	-	-	-	-	-	-	-	-	-	-	-	-	-	-
9326	GTC	NS5	554	V	8	2012	0	-	-	-	-	-	-	-	-	-	-	-	-	-	-	-	-	-	-	-	-	-	-	-	-	-	-	-	-	-
9326	GTC	NS5	554	V	8	2013	0	-	-	-	-	-	-	-	-	-	-	-	-	-	-	-	-	-	-	-	-	-	-	-	-	-	-	-	-	-
9326	GTC	NS5	554	V	8	2014	0	-	-	-	-	-	-	-	-	-	-	-	-	-	-	-	-	-	-	-	-	-	-	-	-	-	-	-	-	-
9326	GTC	NS5	554	V	8	2015	0	-	-	-	-	-	-	-	-	-	-	-	-	-	-	-	-	-	-	-	-	-	-	-	-	-	-	-	-	-
9326	GTC	NS5	554	V	8	2016	8	-	-	-	-	-	-	8	-	-	-	-	-	-	-	-	-	-	-	-	-	-	-	-	-	-	-	-	-	-
9326	GTC	NS5	554	V	8	2017	0	-	-	-	-	-	-	-	-	-	-	-	-	-	-	-	-	-	-	-	-	-	-	-	-	-	-	-	-	-
Nt	Codon	Gene	Residue	AA	Nmuts	Year	N/Year	Thail	Cambo	Indon	Phili	FrPol	Haiti	Brazi	FrGui	Surin	Colom	Panam	Hondu	Guate	Mexic	PuRic	Venez	Ecuad	Peru	Nicar	Guade	DoRep	USA	Jamai	Marti	Cuba	Fiji	Samoa	Tonga	Impor
9425	AAA	NS5	587	K	398	2006	1	1	-	-	-	-	-	-	-	-	-	-	-	-	-	-	-	-	-	-	-	-	-	-	-	-	-	-	-	-
9425	AAA	NS5	587	K	398	2010	1	-	1	-	-	-	-	-	-	-	-	-	-	-	-	-	-	-	-	-	-	-	-	-	-	-	-	-	-	-
9425	AAA	NS5	587	K	398	2012	1	-	-	-	1	-	-	-	-	-	-	-	-	-	-	-	-	-	-	-	-	-	-	-	-	-	-	-	-	-
9425	AAA	NS5	587	K	398	2013	12	3	-	-	-	9	-	-	-	-	-	-	-	-	-	-	-	-	-	-	-	-	-	-	-	-	-	-	-	-
9425	AAA	NS5	587	K	398	2014	13	1	-	1	-	4	7	-	-	-	-	-	-	-	-	-	-	-	-	-	-	-	-	-	-	-	-	-	-	-
9425	AAA	NS5	587	K	398	2015	67	1	-	-	-	-	-	20	1	1	30	3	1	2	3	4	-	-	-	-	-	-	-	-	1	-	-	-	-	-
9425	AAA	NS5	587	K	398	2016	294	4	-	-	2	-	3	54	-	2	20	1	22	3	51	2	10	3	2	19	1	29	49	4	1	-	4	4	1	3
9425	AAA	NS5	587	K	398	2017	9	1	-	-	-	-	-	-	-	-	-	-	-	-	1	-	-	-	-	-	-	-	-	-	-	7	-	-	-	-
Nt	Codon	Gene	Residue	AA	Nmuts	Year	N/Year	Thail	Cambo	Indon	Phili	FrPol	Haiti	Brazi	FrGui	Surin	Colom	Panam	Hondu	Guate	Mexic	PuRic	Venez	Ecuad	Peru	Nicar	Guade	DoRep	USA	Jamai	Marti	Cuba	Fiji	Samoa	Tonga	Impor
9536	AGT	NS5	624	S	10	2006	0	-	-	-	-	-	-	-	-	-	-	-	-	-	-	-	-	-	-	-	-	-	-	-	-	-	-	-	-	-
9536	AGT	NS5	624	S	10	2010	0	-	-	-	-	-	-	-	-	-	-	-	-	-	-	-	-	-	-	-	-	-	-	-	-	-	-	-	-	-
9536	AGT	NS5	624	S	10	2012	0	-	-	-	-	-	-	-	-	-	-	-	-	-	-	-	-	-	-	-	-	-	-	-	-	-	-	-	-	-
9536	AGT	NS5	624	S	10	2013	0	-	-	-	-	-	-	-	-	-	-	-	-	-	-	-	-	-	-	-	-	-	-	-	-	-	-	-	-	-
9536	AGT	NS5	624	S	10	2014	0	-	-	-	-	-	-	-	-	-	-	-	-	-	-	-	-	-	-	-	-	-	-	-	-	-	-	-	-	-
9536	AGT	NS5	624	S	10	2015	0	-	-	-	-	-	-	-	-	-	-	-	-	-	-	-	-	-	-	-	-	-	-	-	-	-	-	-	-	-
9536	AGT	NS5	624	S	10	2016	10	-	-	-	-	-	-	-	-	-	-	-	-	-	-	-	-	-	-	-	-	-	-	-	-	-	4	4	1	1
9536	AGT	NS5	624	S	10	2017	0	-	-	-	-	-	-	-	-	-	-	-	-	-	-	-	-	-	-	-	-	-	-	-	-	-	-	-	-	-
Nt	Codon	Gene	Residue	AA	Nmuts	Year	N/Year	Thail	Cambo	Indon	Phili	FrPol	Haiti	Brazi	FrGui	Surin	Colom	Panam	Hondu	Guate	Mexic	PuRic	Venez	Ecuad	Peru	Nicar	Guade	DoRep	USA	Jamai	Marti	Cuba	Fiji	Samoa	Tonga	Impor
9590	TCA	NS5	642	S	374	2006	1	1	-	-	-	-	-	-	-	-	-	-	-	-	-	-	-	-	-	-	-	-	-	-	-	-	-	-	-	-
9590	TCA	NS5	642	S	374	2010	1	-	1	-	-	-	-	-	-	-	-	-	-	-	-	-	-	-	-	-	-	-	-	-	-	-	-	-	-	-
9590	TCA	NS5	642	S	374	2012	0	-	-	-	-	-	-	-	-	-	-	-	-	-	-	-	-	-	-	-	-	-	-	-	-	-	-	-	-	-
9590	TCA	NS5	642	S	374	2013	11	2	-	-	-	9	-	-	-	-	-	-	-	-	-	-	-	-	-	-	-	-	-	-	-	-	-	-	-	-
9590	TCA	NS5	642	S	374	2014	13	1	-	1	-	4	7	-	-	-	-	-	-	-	-	-	-	-	-	-	-	-	-	-	-	-	-	-	-	-
9590	TCA	NS5	642	S	374	2015	64	-	-	-	-	-	-	18	1	1	30	3	1	2	3	4	-	-	-	-	-	-	-	-	1	-	-	-	-	-
9590	TCA	NS5	642	S	374	2016	275	3	-	-	-	-	3	52	-	2	20	1	20	2	42	1	10	3	2	18	1	28	51	3	1	-	4	4	1	3
9590	TCA	NS5	642	S	374	2017	9	1	-	-	-	-	-	-	-	-	-	-	-	-	1	-	-	-	-	-	-	-	-	-	-	7	-	-	-	-
Nt	Codon	Gene	Residue	AA	Nmuts	Year	N/Year	Thail	Cambo	Indon	Phili	FrPol	Haiti	Brazi	FrGui	Surin	Colom	Panam	Hondu	Guate	Mexic	PuRic	Venez	Ecuad	Peru	Nicar	Guade	DoRep	USA	Jamai	Marti	Cuba	Fiji	Samoa	Tonga	Impor
9605	AAC	NS5	647	N	382	2006	1	1	-	-	-	-	-	-	-	-	-	-	-	-	-	-	-	-	-	-	-	-	-	-	-	-	-	-	-	-
9605	AAC	NS5	647	N	382	2010	1	-	1	-	-	-	-	-	-	-	-	-	-	-	-	-	-	-	-	-	-	-	-	-	-	-	-	-	-	-
9605	AAC	NS5	647	N	382	2012	1	-	-	-	1	-	-	-	-	-	-	-	-	-	-	-	-	-	-	-	-	-	-	-	-	-	-	-	-	-
9605	AAC	NS5	647	N	382	2013	12	3	-	-	-	9	-	-	-	-	-	-	-	-	-	-	-	-	-	-	-	-	-	-	-	-	-	-	-	-
9605	AAC	NS5	647	N	382	2014	13	1	-	1	-	4	7	-	-	-	-	-	-	-	-	-	-	-	-	-	-	-	-	-	-	-	-	-	-	-
9605	AAC	NS5	647	N	382	2015	66	1	-	-	-	-	-	19	1	1	30	3	1	2	3	4	-	-	-	-	-	-	-	-	1	-	-	-	-	-
9605	AAC	NS5	647	N	382	2016	279	4	-	-	2	-	3	53	-	2	20	1	20	3	43	1	10	3	2	18	1	28	49	3	1	-	4	4	1	3
9605	AAC	NS5	647	N	382	2017	9	1	-	-	-	-	-	-	-	-	-	-	-	-	1	-	-	-	-	-	-	-	-	-	-	7	-	-	-	-
Nt	Codon	Gene	Residue	AA	Nmuts	Year	N/Year	Thail	Cambo	Indon	Phili	FrPol	Haiti	Brazi	FrGui	Surin	Colom	Panam	Hondu	Guate	Mexic	PuRic	Venez	Ecuad	Peru	Nicar	Guade	DoRep	USA	Jamai	Marti	Cuba	Fiji	Samoa	Tonga	Impor
9674	AGG	NS5	670	R	8	2006	0	-	-	-	-	-	-	-	-	-	-	-	-	-	-	-	-	-	-	-	-	-	-	-	-	-	-	-	-	-
9674	AGG	NS5	670	R	8	2010	0	-	-	-	-	-	-	-	-	-	-	-	-	-	-	-	-	-	-	-	-	-	-	-	-	-	-	-	-	-
9674	AGG	NS5	670	R	8	2012	0	-	-	-	-	-	-	-	-	-	-	-	-	-	-	-	-	-	-	-	-	-	-	-	-	-	-	-	-	-
9674	AGG	NS5	670	R	8	2013	0	-	-	-	-	-	-	-	-	-	-	-	-	-	-	-	-	-	-	-	-	-	-	-	-	-	-	-	-	-
9674	AGG	NS5	670	R	8	2014	0	-	-	-	-	-	-	-	-	-	-	-	-	-	-	-	-	-	-	-	-	-	-	-	-	-	-	-	-	-
9674	AGG	NS5	670	R	8	2015	0	-	-	-	-	-	-	-	-	-	-	-	-	-	-	-	-	-	-	-	-	-	-	-	-	-	-	-	-	-
9674	AGG	NS5	670	R	8	2016	8	-	-	-	-	-	-	-	-	-	-	-	-	-	-	-	-	-	-	-	-	-	-	-	-	-	3	4	-	1
9674	AGG	NS5	670	R	8	2017	0	-	-	-	-	-	-	-	-	-	-	-	-	-	-	-	-	-	-	-	-	-	-	-	-	-	-	-	-	-
Nt	Codon	Gene	Residue	AA	Nmuts	Year	N/Year	Thail	Cambo	Indon	Phili	FrPol	Haiti	Brazi	FrGui	Surin	Colom	Panam	Hondu	Guate	Mexic	PuRic	Venez	Ecuad	Peru	Nicar	Guade	DoRep	USA	Jamai	Marti	Cuba	Fiji	Samoa	Tonga	Impor
9773	GAC	NS5	703	D	372	2006	1	1	-	-	-	-	-	-	-	-	-	-	-	-	-	-	-	-	-	-	-	-	-	-	-	-	-	-	-	-
9773	GAC	NS5	703	D	372	2010	1	-	1	-	-	-	-	-	-	-	-	-	-	-	-	-	-	-	-	-	-	-	-	-	-	-	-	-	-	-
9773	GAC	NS5	703	D	372	2012	1	-	-	-	1	-	-	-	-	-	-	-	-	-	-	-	-	-	-	-	-	-	-	-	-	-	-	-	-	-
9773	GAC	NS5	703	D	372	2013	12	3	-	-	-	9	-	-	-	-	-	-	-	-	-	-	-	-	-	-	-	-	-	-	-	-	-	-	-	-
9773	GAC	NS5	703	D	372	2014	13	1	-	1	-	4	7	-	-	-	-	-	-	-	-	-	-	-	-	-	-	-	-	-	-	-	-	-	-	-
9773	GAC	NS5	703	D	372	2015	67	1	-	-	-	-	-	20	1	1	30	3	1	2	3	4	-	-	-	-	-	-	-	-	1	-	-	-	-	-
9773	GAC	NS5	703	D	372	2016	267	4	-	-	2	-	3	39	-	2	20	1	21	3	43	2	10	3	2	18	1	29	49	3	-	-	4	4	1	3
9773	GAC	NS5	703	D	372	2017	10	1	-	-	-	-	-	-	-	-	-	-	-	-	1	-	-	-	-	-	-	-	-	-	-	8	-	-	-	-
Nt	Codon	Gene	Residue	AA	Nmuts	Year	N/Year	Thail	Cambo	Indon	Phili	FrPol	Haiti	Brazi	FrGui	Surin	Colom	Panam	Hondu	Guate	Mexic	PuRic	Venez	Ecuad	Peru	Nicar	Guade	DoRep	USA	Jamai	Marti	Cuba	Fiji	Samoa	Tonga	Impor
9821	CAT	NS5	719	H	370	2006	1	1	-	-	-	-	-	-	-	-	-	-	-	-	-	-	-	-	-	-	-	-	-	-	-	-	-	-	-	-
9821	CAT	NS5	719	H	370	2010	1	-	1	-	-	-	-	-	-	-	-	-	-	-	-	-	-	-	-	-	-	-	-	-	-	-	-	-	-	-
9821	CAT	NS5	719	H	370	2012	1	-	-	-	1	-	-	-	-	-	-	-	-	-	-	-	-	-	-	-	-	-	-	-	-	-	-	-	-	-
9821	CAT	NS5	719	H	370	2013	12	3	-	-	-	9	-	-	-	-	-	-	-	-	-	-	-	-	-	-	-	-	-	-	-	-	-	-	-	-
9821	CAT	NS5	719	H	370	2014	13	1	-	1	-	4	7	-	-	-	-	-	-	-	-	-	-	-	-	-	-	-	-	-	-	-	-	-	-	-
9821	CAT	NS5	719	H	370	2015	67	1	-	-	-	-	-	20	1	1	30	3	1	2	3	4	-	-	-	-	-	-	-	-	1	-	-	-	-	-
9821	CAT	NS5	719	H	370	2016	266	4	-	-	2	-	3	38	-	2	20	1	21	3	43	2	10	3	2	18	1	29	49	3	-	-	4	4	1	3
9821	CAT	NS5	719	H	370	2017	9	1	-	-	-	-	-	-	-	-	-	-	-	-	1	-	-	-	-	-	-	-	-	-	-	7	-	-	-	-
Nt	Codon	Gene	Residue	AA	Nmuts	Year	N/Year	Thail	Cambo	Indon	Phili	FrPol	Haiti	Brazi	FrGui	Surin	Colom	Panam	Hondu	Guate	Mexic	PuRic	Venez	Ecuad	Peru	Nicar	Guade	DoRep	USA	Jamai	Marti	Cuba	Fiji	Samoa	Tonga	Impor
10088	ATT	NS5	808	I	52	2006	0	-	-	-	-	-	-	-	-	-	-	-	-	-	-	-	-	-	-	-	-	-	-	-	-	-	-	-	-	-
10088	ATT	NS5	808	I	52	2010	0	-	-	-	-	-	-	-	-	-	-	-	-	-	-	-	-	-	-	-	-	-	-	-	-	-	-	-	-	-
10088	ATT	NS5	808	I	52	2012	0	-	-	-	-	-	-	-	-	-	-	-	-	-	-	-	-	-	-	-	-	-	-	-	-	-	-	-	-	-
10088	ATT	NS5	808	I	52	2013	0	-	-	-	-	-	-	-	-	-	-	-	-	-	-	-	-	-	-	-	-	-	-	-	-	-	-	-	-	-
10088	ATT	NS5	808	I	52	2014	0	-	-	-	-	-	-	-	-	-	-	-	-	-	-	-	-	-	-	-	-	-	-	-	-	-	-	-	-	-
10088	ATT	NS5	808	I	52	2015	0	-	-	-	-	-	-	-	-	-	-	-	-	-	-	-	-	-	-	-	-	-	-	-	-	-	-	-	-	-
10088	ATT	NS5	808	I	52	2016	52	-	-	-	-	-	-	-	-	-	-	-	-	-	1	-	-	-	-	-	1	2	45	3	-	-	-	-	-	-
10088	ATT	NS5	808	I	52	2017	0	-	-	-	-	-	-	-	-	-	-	-	-	-	-	-	-	-	-	-	-	-	-	-	-	-	-	-	-	-
Nt	Codon	Gene	Residue	AA	Nmuts	Year	N/Year	Thail	Cambo	Indon	Phili	FrPol	Haiti	Brazi	FrGui	Surin	Colom	Panam	Hondu	Guate	Mexic	PuRic	Venez	Ecuad	Peru	Nicar	Guade	DoRep	USA	Jamai	Marti	Cuba	Fiji	Samoa	Tonga	Impor
10163	GCG	NS5	833	A	59	2006	0	-	-	-	-	-	-	-	-	-	-	-	-	-	-	-	-	-	-	-	-	-	-	-	-	-	-	-	-	-
10163	GCG	NS5	833	A	59	2010	0	-	-	-	-	-	-	-	-	-	-	-	-	-	-	-	-	-	-	-	-	-	-	-	-	-	-	-	-	-
10163	GCG	NS5	833	A	59	2012	0	-	-	-	-	-	-	-	-	-	-	-	-	-	-	-	-	-	-	-	-	-	-	-	-	-	-	-	-	-
10163	GCG	NS5	833	A	59	2013	0	-	-	-	-	-	-	-	-	-	-	-	-	-	-	-	-	-	-	-	-	-	-	-	-	-	-	-	-	-
10163	GCG	NS5	833	A	59	2014	0	-	-	-	-	-	-	-	-	-	-	-	-	-	-	-	-	-	-	-	-	-	-	-	-	-	-	-	-	-
10163	GCG	NS5	833	A	59	2015	34	-	-	-	-	-	-	-	-	-	30	3	-	-	-	-	-	-	-	-	-	-	-	-	1	-	-	-	-	-
10163	GCG	NS5	833	A	59	2016	25	-	-	-	-	-	-	-	-	-	17	1	-	-	2	-	-	-	2	-	-	1	1	-	1	-	-	-	-	-
10163	GCG	NS5	833	A	59	2017	0	-	-	-	-	-	-	-	-	-	-	-	-	-	-	-	-	-	-	-	-	-	-	-	-	-	-	-	-	-
Nt	Codon	Gene	Residue	AA	Nmuts	Year	N/Year	Thail	Cambo	Indon	Phili	FrPol	Haiti	Brazi	FrGui	Surin	Colom	Panam	Hondu	Guate	Mexic	PuRic	Venez	Ecuad	Peru	Nicar	Guade	DoRep	USA	Jamai	Marti	Cuba	Fiji	Samoa	Tonga	Impor
10265	AAC	NS5	867	N	392	2006	1	1	-	-	-	-	-	-	-	-	-	-	-	-	-	-	-	-	-	-	-	-	-	-	-	-	-	-	-	-
10265	AAC	NS5	867	N	392	2010	1	-	1	-	-	-	-	-	-	-	-	-	-	-	-	-	-	-	-	-	-	-	-	-	-	-	-	-	-	-
10265	AAC	NS5	867	N	392	2012	0	-	-	-	-	-	-	-	-	-	-	-	-	-	-	-	-	-	-	-	-	-	-	-	-	-	-	-	-	-
10265	AAC	NS5	867	N	392	2013	12	3	-	-	-	9	-	-	-	-	-	-	-	-	-	-	-	-	-	-	-	-	-	-	-	-	-	-	-	-
10265	AAC	NS5	867	N	392	2014	13	1	-	1	-	4	7	-	-	-	-	-	-	-	-	-	-	-	-	-	-	-	-	-	-	-	-	-	-	-
10265	AAC	NS5	867	N	392	2015	65	1	-	-	-	-	-	18	1	1	30	3	1	2	3	4	-	-	-	-	-	-	-	-	1	-	-	-	-	-
10265	AAC	NS5	867	N	392	2016	291	4	-	-	-	-	3	54	-	2	20	1	22	3	44	2	10	3	2	20	1	30	53	4	1	-	4	4	1	3
10265	AAC	NS5	867	N	392	2017	9	1	-	-	-	-	-	-	-	-	-	-	-	-	1	-	-	-	-	-	-	-	-	-	-	7	-	-	-	-
Nt	Codon	Gene	Residue	AA	Nmuts	Year	N/Year	Thail	Cambo	Indon	Phili	FrPol	Haiti	Brazi	FrGui	Surin	Colom	Panam	Hondu	Guate	Mexic	PuRic	Venez	Ecuad	Peru	Nicar	Guade	DoRep	USA	Jamai	Marti	Cuba	Fiji	Samoa	Tonga	Impor
10265	AAT	NS5	867	N	5	2006	0	-	-	-	-	-	-	-	-	-	-	-	-	-	-	-	-	-	-	-	-	-	-	-	-	-	-	-	-	-
10265	AAT	NS5	867	N	5	2010	0	-	-	-	-	-	-	-	-	-	-	-	-	-	-	-	-	-	-	-	-	-	-	-	-	-	-	-	-	-
10265	AAT	NS5	867	N	5	2012	1	-	-	-	1	-	-	-	-	-	-	-	-	-	-	-	-	-	-	-	-	-	-	-	-	-	-	-	-	-
10265	AAT	NS5	867	N	5	2013	0	-	-	-	-	-	-	-	-	-	-	-	-	-	-	-	-	-	-	-	-	-	-	-	-	-	-	-	-	-
10265	AAT	NS5	867	N	5	2014	0	-	-	-	-	-	-	-	-	-	-	-	-	-	-	-	-	-	-	-	-	-	-	-	-	-	-	-	-	-
10265	AAT	NS5	867	N	5	2015	2	-	-	-	-	-	-	2	-	-	-	-	-	-	-	-	-	-	-	-	-	-	-	-	-	-	-	-	-	-
10265	AAT	NS5	867	N	5	2016	2	-	-	-	2	-	-	-	-	-	-	-	-	-	-	-	-	-	-	-	-	-	-	-	-	-	-	-	-	-
10265	AAT	NS5	867	N	5	2017	0	-	-	-	-	-	-	-	-	-	-	-	-	-	-	-	-	-	-	-	-	-	-	-	-	-	-	-	-	-
Nt	Codon	Gene	Residue	AA	Nmuts	Year	N/Year	Thail	Cambo	Indon	Phili	FrPol	Haiti	Brazi	FrGui	Surin	Colom	Panam	Hondu	Guate	Mexic	PuRic	Venez	Ecuad	Peru	Nicar	Guade	DoRep	USA	Jamai	Marti	Cuba	Fiji	Samoa	Tonga	Impor
10280	ATG	NS5	872	M	5	2006	1	1	-	-	-	-	-	-	-	-	-	-	-	-	-	-	-	-	-	-	-	-	-	-	-	-	-	-	-	-
10280	ATG	NS5	872	M	5	2010	1	-	1	-	-	-	-	-	-	-	-	-	-	-	-	-	-	-	-	-	-	-	-	-	-	-	-	-	-	-
10280	ATG	NS5	872	M	5	2012	1	-	-	-	1	-	-	-	-	-	-	-	-	-	-	-	-	-	-	-	-	-	-	-	-	-	-	-	-	-
10280	ATG	NS5	872	M	5	2013	0	-	-	-	-	-	-	-	-	-	-	-	-	-	-	-	-	-	-	-	-	-	-	-	-	-	-	-	-	-
10280	ATG	NS5	872	M	5	2014	0	-	-	-	-	-	-	-	-	-	-	-	-	-	-	-	-	-	-	-	-	-	-	-	-	-	-	-	-	-
10280	ATG	NS5	872	M	5	2015	0	-	-	-	-	-	-	-	-	-	-	-	-	-	-	-	-	-	-	-	-	-	-	-	-	-	-	-	-	-
10280	ATG	NS5	872	M	5	2016	2	-	-	-	2	-	-	-	-	-	-	-	-	-	-	-	-	-	-	-	-	-	-	-	-	-	-	-	-	-
10280	ATG	NS5	872	M	5	2017	0	-	-	-	-	-	-	-	-	-	-	-	-	-	-	-	-	-	-	-	-	-	-	-	-	-	-	-	-	-
Nt	Codon	Gene	Residue	AA	Nmuts	Year	N/Year	Thail	Cambo	Indon	Phili	FrPol	Haiti	Brazi	FrGui	Surin	Colom	Panam	Hondu	Guate	Mexic	PuRic	Venez	Ecuad	Peru	Nicar	Guade	DoRep	USA	Jamai	Marti	Cuba	Fiji	Samoa	Tonga	Impor
10298	GAG	NS5	878	E	90	2006	0	-	-	-	-	-	-	-	-	-	-	-	-	-	-	-	-	-	-	-	-	-	-	-	-	-	-	-	-	-
10298	GAG	NS5	878	E	90	2010	0	-	-	-	-	-	-	-	-	-	-	-	-	-	-	-	-	-	-	-	-	-	-	-	-	-	-	-	-	-
10298	GAG	NS5	878	E	90	2012	0	-	-	-	-	-	-	-	-	-	-	-	-	-	-	-	-	-	-	-	-	-	-	-	-	-	-	-	-	-
10298	GAG	NS5	878	E	90	2013	0	-	-	-	-	-	-	-	-	-	-	-	-	-	-	-	-	-	-	-	-	-	-	-	-	-	-	-	-	-
10298	GAG	NS5	878	E	90	2014	6	-	-	-	-	-	6	-	-	-	-	-	-	-	-	-	-	-	-	-	-	-	-	-	-	-	-	-	-	-
10298	GAG	NS5	878	E	90	2015	0	-	-	-	-	-	-	-	-	-	-	-	-	-	-	-	-	-	-	-	-	-	-	-	-	-	-	-	-	-
10298	GAG	NS5	878	E	90	2016	80	-	-	-	-	-	2	-	-	-	-	-	-	-	-	-	-	-	-	-	1	28	45	4	-	-	-	-	-	-
10298	GAG	NS5	878	E	90	2017	4	-	-	-	-	-	-	-	-	-	-	-	-	-	-	-	-	-	-	-	-	-	-	-	-	4	-	-	-	-
