# Supplementary material for: Multiscale analysis for patterns of Zika virus genotype emergence, spread, and consequence
Source: PLoS One. 2019 Dec 6;14(12):e0225699. doi: 10.1371/journal.pone.0225699 (PMC6897431; doi:10.1371/journal.pone.0225699)
Supplement: S2 Table — Genome coordinates such as nucleotide site are numbered according to reference sequence PRVABC-59, accession # KU501215. Amino acid mutations are listed by polyprotein residue (“PolyRes”), and gene (“Residue”) information, and data from protein structural analysis. Mutation frequencies are listed according to year, frequency, and percent of genomes with the mutation. Column “2006–2017” shows cumulative data from 2006–2017. Other abbreviations: SS–residue is in a secondary structure element, C—coil, E—strand, H—helix; AC–residue is in an exposed region (0 = no; 1 = yes); EP–residue is in a region predicted to be an epitope (0 = no; 1 = yes). Ref AA- Amino acid present in 1966 Malaysian strain; Epi AA- Amino acid mutation present in pre-emergent (Thailand, Cambodia, Philippines) or epidemic strains. Standard single-letter amino acid and nucleotide codes are used where applicable. (XLSX) [file pone.0225699.s004.xlsx]

## Sheet: Sheet2
Genomes	Nt	PolyRes	Gene	Residue	SS	AC	EP	Ref AA	Epi AA	Epi Codon	2006-17 % ( #)	2006 % ( #)	2010 % ( #)	2012 % ( #)	2013 % ( #)	2014 % ( #)	2015 % ( #)	2016 % ( #)	2017 % ( #)
406	128	8	Capsid	8	C	1	1	S	F	TTC	0.25 (1)	100.00 (1)	- (-)	- (-)	- (-)	- (-)	- (-)	- (-)	- (-)
406	137	11	Capsid	11	C	1	0	F	L	CTC	0.25 (1)	- (-)	- (-)	- (-)	- (-)	- (-)	- (-)	0.33 (1)	- (-)
402	167	21	Capsid	21	T	1	0	V	A	GCA	1.00 (4)	- (-)	- (-)	- (-)	8.33 (1)	- (-)	- (-)	1.01 (3)	- (-)
401	215	37	Capsid	37	T	0	0	L	F	TTT	0.25 (1)	100.00 (1)	- (-)	- (-)	- (-)	- (-)	- (-)	- (-)	- (-)
401	275	57	Capsid	57	H	1	0	T	M	ATG	0.25 (1)	- (-)	- (-)	- (-)	- (-)	- (-)	1.49 (1)	- (-)	- (-)
404	332	76	Capsid	76	H	1	1	E	D	GAT	0.50 (2)	- (-)	- (-)	- (-)	- (-)	- (-)	- (-)	0.67 (2)	- (-)
406	344	80	Capsid	80	H	0	0	I	T	ACA	3.69 (15)	- (-)	- (-)	- (-)	- (-)	- (-)	11.94 (8)	2.33 (7)	- (-)
407	347	81	Capsid	81	H	1	0	I	M	ATG	0.25 (1)	- (-)	- (-)	- (-)	- (-)	- (-)	- (-)	0.33 (1)	- (-)
406	374	90	Capsid	90	H	0	0	A	S	TCC	0.25 (1)	- (-)	- (-)	- (-)	- (-)	- (-)	- (-)	0.33 (1)	- (-)
404	419	105	Capsid	105	C	1	1	G	S	AGC	0.50 (2)	- (-)	- (-)	- (-)	- (-)	- (-)	1.49 (1)	0.33 (1)	- (-)
405	422	106	Capsid	106	C	1	1	A	T	ACA	2.72 (11)	100.00 (1)	100.00 (1)	- (-)	25.00 (3)	15.38 (2)	1.49 (1)	1.00 (3)	- (-)
405	425	107	Capsid	107	C	1	1	D	E	GAA	16.30 (66)	- (-)	- (-)	- (-)	- (-)	- (-)	49.25 (33)	11.00 (33)	- (-)
405	425	107	Capsid	107	C	1	1	D	E	GAG	0.25 (1)	- (-)	- (-)	- (-)	- (-)	- (-)	1.49 (1)	- (-)	- (-)
406	431	109	Capsid	109	H	0	1	S	N	AAT	2.46 (10)	- (-)	- (-)	- (-)	- (-)	- (-)	- (-)	3.32 (10)	- (-)
406	434	110	Capsid	110	H	0	0	V	F	TTC	0.25 (1)	- (-)	- (-)	- (-)	- (-)	- (-)	- (-)	0.33 (1)	- (-)
405	443	113	Capsid	113	H	0	0	V	I	ATT	0.49 (2)	- (-)	- (-)	- (-)	- (-)	- (-)	- (-)	0.67 (2)	- (-)
405	464	120	Capsid	120	H	0	0	A	V	GTT	0.25 (1)	- (-)	- (-)	- (-)	- (-)	- (-)	- (-)	- (-)	10.00 (1)
404	473	123	Pr	1	C	1	1	V	A	GCA	0.50 (2)	- (-)	- (-)	- (-)	- (-)	- (-)	- (-)	0.67 (2)	- (-)
404	473	123	Pr	1	C	1	1	V	A	GCG	98.27 (397)	- (-)	- (-)	- (-)	100.00 (12)	100.00 (13)	100.00 (67)	98.66 (295)	100.00 (10)
396	494	130	Pr	8	T	1	0	S	N	AAT	0.51 (2)	- (-)	100.00 (1)	- (-)	- (-)	- (-)	- (-)	0.34 (1)	- (-)
396	497	131	Pr	9	E	1	0	A	T	ACA	0.25 (1)	- (-)	- (-)	- (-)	- (-)	7.69 (1)	- (-)	- (-)	- (-)
397	503	133	Pr	11	E	0	0	Y	H	CAT	0.25 (1)	- (-)	- (-)	- (-)	8.33 (1)	- (-)	- (-)	- (-)	- (-)
397	503	133	Pr	11	E	0	0	Y	H	CAC	0.50 (2)	- (-)	- (-)	- (-)	- (-)	- (-)	- (-)	0.68 (2)	- (-)
397	521	139	Pr	17	T	1	1	S	N	AAT	0.25 (1)	- (-)	- (-)	- (-)	- (-)	- (-)	- (-)	0.34 (1)	- (-)
397	521	139	Pr	17	T	1	1	S	N	AAC	95.47 (379)	- (-)	- (-)	- (-)	75.00 (9)	84.62 (11)	98.51 (66)	97.26 (284)	90.00 (9)
397	521	139	Pr	17	T	1	1	S	K	AAA	0.25 (1)	- (-)	- (-)	- (-)	- (-)	- (-)	- (-)	0.34 (1)	- (-)
396	557	151	Pr	29	T	1	0	L	M	ATG	0.25 (1)	- (-)	100.00 (1)	- (-)	- (-)	- (-)	- (-)	- (-)	- (-)
396	563	153	Pr	31	C	1	0	V	M	ATG	100.00 (396)	100.00 (1)	100.00 (1)	100.00 (1)	100.00 (12)	100.00 (13)	100.00 (67)	100.00 (291)	100.00 (10)
400	602	166	Pr	44	C	1	0	M	T	ACG	0.25 (1)	- (-)	- (-)	- (-)	- (-)	- (-)	1.49 (1)	- (-)	- (-)
397	635	177	Pr	55	E	1	0	M	T	ACG	0.25 (1)	- (-)	- (-)	- (-)	- (-)	- (-)	- (-)	0.34 (1)	- (-)
394	650	182	Pr	60	C	1	1	V	A	GCG	0.25 (1)	- (-)	- (-)	- (-)	- (-)	- (-)	- (-)	0.34 (1)	- (-)
398	665	187	Pr	65	C	1	1	V	I	ATC	0.25 (1)	- (-)	- (-)	- (-)	- (-)	- (-)	- (-)	0.34 (1)	- (-)
402	683	193	Pr	71	S	1	0	T	M	ATG	0.25 (1)	- (-)	- (-)	- (-)	- (-)	- (-)	- (-)	0.34 (1)	- (-)
402	692	196	Pr	74	C	0	0	T	A	GCT	0.25 (1)	- (-)	- (-)	- (-)	- (-)	- (-)	- (-)	0.34 (1)	- (-)
401	707	201	Pr	79	E	0	0	G	V	GTA	0.25 (1)	- (-)	- (-)	- (-)	- (-)	- (-)	- (-)	0.34 (1)	- (-)
400	716	204	Pr	82	C	1	0	H	R	CGC	0.25 (1)	100.00 (1)	- (-)	- (-)	- (-)	- (-)	- (-)	- (-)	- (-)
399	731	209	Pr	87	C	1	1	E	K	AAA	0.25 (1)	- (-)	- (-)	- (-)	- (-)	- (-)	- (-)	0.34 (1)	- (-)
399	737	211	Pr	89	S	1	1	R	Q	CAG	0.50 (2)	- (-)	- (-)	- (-)	- (-)	- (-)	- (-)	0.68 (2)	- (-)
399	737	211	Pr	89	S	1	1	R	W	TGG	0.25 (1)	- (-)	- (-)	- (-)	- (-)	- (-)	- (-)	- (-)	10.00 (1)
400	782	226	M	11	C	1	1	K	E	GAG	0.25 (1)	- (-)	- (-)	- (-)	- (-)	- (-)	1.49 (1)	- (-)	- (-)
400	791	229	M	14	S	1	1	T	A	GCG	0.50 (2)	- (-)	- (-)	- (-)	- (-)	- (-)	- (-)	0.68 (2)	- (-)
393	797	231	M	16	S	1	0	S	P	CCG	0.76 (3)	- (-)	- (-)	- (-)	- (-)	- (-)	1.49 (1)	0.69 (2)	- (-)
391	809	235	M	20	T	1	1	L	M	ATG	0.26 (1)	- (-)	- (-)	- (-)	- (-)	- (-)	- (-)	0.35 (1)	- (-)
391	818	238	M	23	H	1	0	R	G	GGA	0.51 (2)	- (-)	- (-)	- (-)	- (-)	- (-)	2.99 (2)	- (-)	- (-)
391	845	247	M	32	H	1	0	V	I	ATC	0.26 (1)	- (-)	- (-)	- (-)	- (-)	- (-)	- (-)	0.35 (1)	- (-)
390	857	251	M	36	T	1	0	I	M	ATG	0.26 (1)	- (-)	- (-)	- (-)	- (-)	- (-)	- (-)	0.35 (1)	- (-)
388	860	252	M	37	T	1	0	F	L	CTC	0.26 (1)	- (-)	- (-)	- (-)	- (-)	- (-)	- (-)	0.35 (1)	- (-)
389	875	257	M	42	T	1	0	F	L	CTC	0.51 (2)	- (-)	- (-)	- (-)	16.67 (2)	- (-)	- (-)	- (-)	- (-)
388	890	262	M	47	H	1	0	A	T	ACT	0.26 (1)	- (-)	- (-)	- (-)	- (-)	- (-)	- (-)	- (-)	11.11 (1)
388	893	263	M	48	H	1	0	A	V	GTC	0.26 (1)	- (-)	- (-)	100.00 (1)	- (-)	- (-)	- (-)	- (-)	- (-)
387	923	273	M	58	H	1	1	S	R	CGC	1.03 (4)	- (-)	- (-)	- (-)	- (-)	- (-)	5.97 (4)	- (-)	- (-)
385	926	274	M	59	H	1	0	Q	K	AAA	0.26 (1)	- (-)	- (-)	- (-)	- (-)	7.69 (1)	- (-)	- (-)	- (-)
387	938	278	M	63	H	1	0	Y	C	TGC	0.26 (1)	- (-)	- (-)	- (-)	- (-)	- (-)	1.49 (1)	- (-)	- (-)
391	965	287	M	72	T	0	0	P	L	CTG	0.26 (1)	- (-)	- (-)	- (-)	- (-)	- (-)	- (-)	0.35 (1)	- (-)
391	965	287	M	72	T	0	0	P	Q	CAG	0.26 (1)	- (-)	- (-)	- (-)	- (-)	- (-)	- (-)	0.35 (1)	- (-)
388	971	289	M	74	C	1	0	Y	H	CAC	0.52 (2)	- (-)	- (-)	- (-)	- (-)	- (-)	2.99 (2)	- (-)	- (-)
389	974	290	M	75	C	1	1	S	G	GGC	0.26 (1)	- (-)	- (-)	- (-)	- (-)	- (-)	- (-)	- (-)	11.11 (1)
390	977	291	E	1	C	0	0	I	L	CTC	0.26 (1)	- (-)	- (-)	- (-)	- (-)	- (-)	- (-)	0.35 (1)	- (-)
396	1043	313	E	23	E	0	0	V	I	ATT	1.26 (5)	- (-)	- (-)	- (-)	- (-)	- (-)	5.97 (4)	0.34 (1)	- (-)
396	1073	323	E	33	E	0	0	V	A	GCA	0.25 (1)	- (-)	- (-)	- (-)	- (-)	- (-)	- (-)	0.34 (1)	- (-)
395	1115	337	E	47	C	0	0	T	S	TCA	0.25 (1)	- (-)	- (-)	- (-)	- (-)	- (-)	1.49 (1)	- (-)	- (-)
395	1115	337	E	47	C	0	0	T	A	GCA	0.25 (1)	- (-)	- (-)	- (-)	- (-)	- (-)	- (-)	0.34 (1)	- (-)
396	1127	341	E	51	C	0	0	S	T	ACC	0.76 (3)	- (-)	- (-)	- (-)	- (-)	- (-)	- (-)	1.03 (3)	- (-)
396	1142	346	E	56	E	1	0	V	I	ATA	0.51 (2)	- (-)	- (-)	- (-)	- (-)	- (-)	2.99 (2)	- (-)	- (-)
398	1166	354	E	64	C	1	0	S	T	ACA	0.50 (2)	- (-)	- (-)	- (-)	- (-)	- (-)	1.49 (1)	0.34 (1)	- (-)
397	1178	358	E	68	C	1	1	M	I	ATA	0.25 (1)	- (-)	- (-)	- (-)	- (-)	- (-)	1.49 (1)	- (-)	- (-)
397	1178	358	E	68	C	1	1	M	T	ACG	0.50 (2)	- (-)	- (-)	- (-)	- (-)	- (-)	- (-)	0.68 (2)	- (-)
395	1181	359	E	69	C	1	1	A	V	GTT	0.76 (3)	- (-)	- (-)	- (-)	- (-)	- (-)	- (-)	1.03 (3)	- (-)
395	1181	359	E	69	C	1	1	A	T	ACT	0.25 (1)	- (-)	- (-)	- (-)	- (-)	- (-)	- (-)	0.34 (1)	- (-)
394	1217	371	E	81	C	1	1	Y	H	CAC	0.25 (1)	- (-)	- (-)	- (-)	- (-)	- (-)	1.49 (1)	- (-)	- (-)
396	1223	373	E	83	H	1	1	D	E	GAG	0.76 (3)	- (-)	- (-)	- (-)	- (-)	- (-)	4.48 (3)	- (-)	- (-)
396	1358	418	E	128	E	1	1	K	R	AGG	0.25 (1)	- (-)	- (-)	- (-)	- (-)	- (-)	- (-)	0.34 (1)	- (-)
385	1430	442	E	152	T	0	0	I	L	CTC	0.26 (1)	- (-)	- (-)	- (-)	- (-)	- (-)	- (-)	0.35 (1)	- (-)
385	1433	443	E	153	T	1	0	V	A	GCT	0.26 (1)	- (-)	- (-)	- (-)	- (-)	- (-)	- (-)	0.35 (1)	- (-)
388	1472	456	E	166	E	1	1	K	R	AGG	0.26 (1)	- (-)	- (-)	- (-)	- (-)	- (-)	1.54 (1)	- (-)	- (-)
390	1478	458	E	168	C	1	1	E	D	GAC	0.26 (1)	100.00 (1)	- (-)	- (-)	- (-)	- (-)	- (-)	- (-)	- (-)
385	1511	469	E	179	E	1	1	T	A	GCC	0.26 (1)	- (-)	- (-)	- (-)	- (-)	7.69 (1)	- (-)	- (-)	- (-)
386	1520	472	E	182	T	1	0	G	S	AGT	0.26 (1)	- (-)	- (-)	- (-)	- (-)	- (-)	- (-)	0.35 (1)	- (-)
397	1559	485	E	195	S	0	1	G	A	GCC	0.50 (2)	- (-)	- (-)	- (-)	- (-)	- (-)	- (-)	0.68 (2)	- (-)
400	1562	486	E	196	S	0	1	L	H	CAT	0.25 (1)	- (-)	- (-)	- (-)	- (-)	- (-)	1.49 (1)	- (-)	- (-)
401	1613	503	E	213	E	0	0	V	A	GCT	0.25 (1)	- (-)	- (-)	- (-)	- (-)	- (-)	- (-)	0.34 (1)	- (-)
401	1613	503	E	213	E	0	0	V	E	GAG	0.25 (1)	- (-)	- (-)	- (-)	- (-)	- (-)	- (-)	0.34 (1)	- (-)
403	1619	505	E	215	H	1	0	K	R	AGG	0.25 (1)	100.00 (1)	- (-)	- (-)	- (-)	- (-)	- (-)	- (-)	- (-)
404	1655	517	E	227	E	1	1	A	T	ACT	0.25 (1)	- (-)	- (-)	- (-)	- (-)	7.69 (1)	- (-)	- (-)	- (-)
404	1661	519	E	229	C	1	1	A	V	GTA	0.25 (1)	- (-)	- (-)	- (-)	- (-)	- (-)	1.49 (1)	- (-)	- (-)
404	1664	520	E	230	C	1	1	D	A	GCC	0.25 (1)	- (-)	- (-)	- (-)	- (-)	- (-)	- (-)	0.33 (1)	- (-)
400	1712	536	E	246	E	1	0	K	R	AGG	0.25 (1)	- (-)	- (-)	- (-)	- (-)	- (-)	- (-)	0.34 (1)	- (-)
401	1715	537	E	247	E	1	0	D	E	GAA	0.25 (1)	- (-)	- (-)	- (-)	- (-)	- (-)	- (-)	0.34 (1)	- (-)
401	1718	538	E	248	C	0	1	A	S	TCA	0.25 (1)	- (-)	- (-)	- (-)	- (-)	- (-)	- (-)	0.34 (1)	- (-)
401	1739	545	E	255	E	0	0	V	A	GCC	0.25 (1)	- (-)	- (-)	- (-)	- (-)	- (-)	1.49 (1)	- (-)	- (-)
401	1745	547	E	257	C	1	0	V	A	GCT	0.25 (1)	- (-)	- (-)	- (-)	- (-)	- (-)	- (-)	0.34 (1)	- (-)
401	1754	550	E	260	C	1	0	S	T	ACT	0.25 (1)	- (-)	- (-)	- (-)	- (-)	- (-)	1.49 (1)	- (-)	- (-)
401	1763	553	E	263	H	1	1	G	A	GCA	0.25 (1)	- (-)	- (-)	- (-)	- (-)	- (-)	- (-)	0.34 (1)	- (-)
400	1775	557	E	267	H	1	0	T	M	ATG	0.50 (2)	- (-)	- (-)	- (-)	- (-)	- (-)	- (-)	0.68 (2)	- (-)
397	1814	570	E	280	T	1	1	A	V	GTA	0.25 (1)	- (-)	- (-)	- (-)	- (-)	- (-)	- (-)	0.34 (1)	- (-)
397	1814	570	E	280	T	1	1	A	E	GAA	0.25 (1)	- (-)	- (-)	- (-)	- (-)	- (-)	- (-)	0.34 (1)	- (-)
396	1823	573	E	283	E	1	1	R	K	AAG	0.25 (1)	- (-)	- (-)	- (-)	- (-)	- (-)	1.49 (1)	- (-)	- (-)
396	1838	578	E	288	C	0	0	H	R	CGC	0.25 (1)	- (-)	- (-)	- (-)	- (-)	- (-)	1.49 (1)	- (-)	- (-)
403	1901	599	E	309	C	1	0	T	A	GCC	0.25 (1)	- (-)	- (-)	- (-)	- (-)	- (-)	1.49 (1)	- (-)	- (-)
404	1907	601	E	311	C	0	0	A	S	TCG	0.25 (1)	100.00 (1)	- (-)	- (-)	- (-)	- (-)	- (-)	- (-)	- (-)
404	1919	605	E	315	S	1	0	T	I	ATC	0.25 (1)	- (-)	- (-)	- (-)	- (-)	- (-)	1.49 (1)	- (-)	- (-)
404	1940	612	E	322	H	1	1	L	V	GTG	0.25 (1)	- (-)	- (-)	- (-)	- (-)	- (-)	- (-)	0.33 (1)	- (-)
405	1943	613	E	323	H	0	1	H	D	GAC	0.25 (1)	- (-)	- (-)	- (-)	- (-)	- (-)	- (-)	0.33 (1)	- (-)
403	1964	620	E	330	E	0	0	V	L	TTA	0.99 (4)	- (-)	- (-)	- (-)	- (-)	- (-)	2.99 (2)	0.67 (2)	- (-)
403	1964	620	E	330	E	0	0	V	G	GGA	0.25 (1)	- (-)	- (-)	- (-)	- (-)	- (-)	- (-)	0.34 (1)	- (-)
404	1970	622	E	332	E	0	1	Y	D	GAC	0.25 (1)	- (-)	- (-)	- (-)	- (-)	- (-)	- (-)	0.33 (1)	- (-)
404	1973	623	E	333	S	1	1	A	G	GGA	0.25 (1)	- (-)	- (-)	- (-)	- (-)	- (-)	- (-)	0.33 (1)	- (-)
402	1979	625	E	335	C	0	1	T	A	GCA	0.25 (1)	- (-)	- (-)	- (-)	- (-)	- (-)	- (-)	0.34 (1)	- (-)
402	1982	626	E	336	C	1	1	D	A	GCT	0.25 (1)	- (-)	- (-)	- (-)	- (-)	- (-)	- (-)	0.34 (1)	- (-)
402	1988	628	E	338	T	1	1	P	T	ACT	0.25 (1)	- (-)	- (-)	- (-)	- (-)	- (-)	- (-)	0.34 (1)	- (-)
402	2006	634	E	344	C	1	0	Q	R	CGG	0.25 (1)	- (-)	- (-)	- (-)	- (-)	- (-)	1.49 (1)	- (-)	- (-)
400	2021	639	E	349	C	1	0	M	T	ACG	0.25 (1)	- (-)	- (-)	- (-)	- (-)	- (-)	1.49 (1)	- (-)	- (-)
398	2078	658	E	368	E	0	1	S	G	GGC	0.25 (1)	- (-)	- (-)	- (-)	- (-)	7.69 (1)	- (-)	- (-)	- (-)
396	2081	659	E	369	S	1	1	T	I	ATT	0.25 (1)	- (-)	- (-)	- (-)	- (-)	- (-)	- (-)	0.34 (1)	- (-)
399	2147	681	E	391	S	1	0	V	I	ATC	0.25 (1)	- (-)	- (-)	- (-)	- (-)	- (-)	- (-)	0.34 (1)	- (-)
399	2153	683	E	393	T	1	0	D	E	GAA	0.25 (1)	- (-)	100.00 (1)	- (-)	- (-)	- (-)	- (-)	- (-)	- (-)
399	2153	683	E	393	T	1	0	D	E	GAG	99.75 (398)	100.00 (1)	- (-)	100.00 (1)	100.00 (12)	100.00 (13)	100.00 (67)	100.00 (294)	100.00 (10)
403	2231	709	E	419	H	1	0	K	R	AGG	2.23 (9)	- (-)	- (-)	- (-)	- (-)	- (-)	- (-)	3.02 (9)	- (-)
393	2285	727	E	437	S	1	0	A	V	GTT	0.51 (2)	- (-)	- (-)	- (-)	- (-)	7.69 (1)	- (-)	0.35 (1)	- (-)
390	2303	733	E	443	H	0	0	K	R	AGG	0.26 (1)	- (-)	- (-)	- (-)	- (-)	- (-)	1.49 (1)	- (-)	- (-)
390	2321	739	E	449	H	1	0	F	I	ATT	0.26 (1)	- (-)	- (-)	- (-)	- (-)	- (-)	- (-)	0.35 (1)	- (-)
394	2372	756	E	466	H	1	0	I	T	ACT	0.25 (1)	- (-)	- (-)	- (-)	- (-)	7.69 (1)	- (-)	- (-)	- (-)
394	2378	758	E	468	H	1	0	I	L	CTT	0.25 (1)	- (-)	- (-)	- (-)	- (-)	- (-)	- (-)	0.35 (1)	- (-)
394	2387	761	E	471	H	1	0	L	S	TCG	0.25 (1)	- (-)	- (-)	- (-)	- (-)	- (-)	1.49 (1)	- (-)	- (-)
393	2393	763	E	473	H	1	0	V	L	TTG	0.25 (1)	- (-)	- (-)	- (-)	- (-)	- (-)	- (-)	0.35 (1)	- (-)
393	2393	763	E	473	H	1	0	V	M	ATG	98.47 (387)	- (-)	- (-)	- (-)	100.00 (12)	100.00 (13)	100.00 (67)	98.96 (286)	100.00 (9)
393	2411	769	E	479	S	1	1	T	A	GCA	0.25 (1)	- (-)	- (-)	- (-)	- (-)	- (-)	1.49 (1)	- (-)	- (-)
393	2435	777	E	487	H	1	0	T	M	ATG	98.98 (389)	100.00 (1)	100.00 (1)	- (-)	100.00 (12)	100.00 (13)	100.00 (67)	98.96 (286)	100.00 (9)
393	2435	777	E	487	H	1	0	T	V	GTG	0.25 (1)	- (-)	- (-)	- (-)	- (-)	- (-)	- (-)	0.35 (1)	- (-)
394	2441	779	E	489	H	1	0	L	F	TTT	0.25 (1)	- (-)	- (-)	- (-)	- (-)	- (-)	1.49 (1)	- (-)	- (-)
394	2447	781	E	491	H	1	0	L	S	TCA	0.25 (1)	- (-)	- (-)	- (-)	- (-)	- (-)	- (-)	0.35 (1)	- (-)
403	2477	791	E	501	T	1	0	A	V	GTC	0.50 (2)	- (-)	- (-)	- (-)	- (-)	- (-)	- (-)	0.67 (2)	- (-)
403	2477	791	E	501	T	1	0	A	T	ACC	0.25 (1)	- (-)	- (-)	- (-)	- (-)	- (-)	- (-)	0.34 (1)	- (-)
403	2486	794	E	504	C	1	0	A	G	GGT	0.25 (1)	- (-)	- (-)	- (-)	- (-)	- (-)	- (-)	0.34 (1)	- (-)
403	2489	795	NS1	1	C	1	1	D	G	GGT	0.25 (1)	- (-)	- (-)	- (-)	- (-)	- (-)	- (-)	0.34 (1)	- (-)
401	2525	807	NS1	13	E	1	1	T	M	ATG	0.25 (1)	- (-)	- (-)	- (-)	- (-)	- (-)	- (-)	0.34 (1)	- (-)
400	2585	827	NS1	33	E	1	1	K	R	AGG	0.25 (1)	- (-)	- (-)	- (-)	- (-)	- (-)	1.49 (1)	- (-)	- (-)
393	2621	839	NS1	45	H	0	0	A	V	GTA	0.25 (1)	- (-)	- (-)	- (-)	- (-)	7.69 (1)	- (-)	- (-)	- (-)
393	2624	840	NS1	46	H	0	0	V	I	ATC	0.76 (3)	- (-)	- (-)	- (-)	- (-)	- (-)	- (-)	0.69 (2)	10.00 (1)
392	2639	845	NS1	51	H	1	1	E	G	GGA	0.26 (1)	- (-)	- (-)	- (-)	- (-)	- (-)	- (-)	- (-)	10.00 (1)
391	2660	852	NS1	58	C	0	0	S	F	TTC	0.26 (1)	- (-)	- (-)	- (-)	- (-)	- (-)	1.49 (1)	- (-)	- (-)
388	2675	857	NS1	63	H	0	0	M	I	ATA	0.26 (1)	- (-)	- (-)	- (-)	- (-)	- (-)	- (-)	0.35 (1)	- (-)
389	2693	863	NS1	69	H	1	0	R	S	AGC	0.26 (1)	- (-)	- (-)	- (-)	- (-)	- (-)	- (-)	0.35 (1)	- (-)
389	2693	863	NS1	69	H	1	0	R	G	GGA	0.26 (1)	- (-)	- (-)	- (-)	- (-)	- (-)	- (-)	0.35 (1)	- (-)
388	2720	872	NS1	78	H	0	0	I	V	GTC	0.52 (2)	- (-)	- (-)	- (-)	- (-)	- (-)	2.99 (2)	- (-)	- (-)
397	2762	886	NS1	92	C	1	0	S	P	CCT	0.25 (1)	- (-)	- (-)	- (-)	- (-)	- (-)	- (-)	0.34 (1)	- (-)
395	2765	887	NS1	93	C	0	0	V	A	GCA	0.25 (1)	- (-)	- (-)	- (-)	- (-)	- (-)	- (-)	0.34 (1)	- (-)
396	2768	888	NS1	94	C	1	0	K	R	AGA	0.25 (1)	- (-)	- (-)	- (-)	- (-)	- (-)	- (-)	0.34 (1)	- (-)
395	2771	889	NS1	95	S	0	1	N	S	AGC	0.25 (1)	- (-)	- (-)	- (-)	- (-)	- (-)	- (-)	0.34 (1)	- (-)
394	2780	892	NS1	98	C	1	1	W	G	GGG	0.25 (1)	- (-)	- (-)	- (-)	- (-)	- (-)	1.49 (1)	- (-)	- (-)
395	2783	893	NS1	99	C	1	1	R	G	GGA	0.25 (1)	- (-)	- (-)	- (-)	- (-)	- (-)	1.49 (1)	- (-)	- (-)
395	2786	894	NS1	100	C	0	1	G	A	GCT	25.06 (99)	- (-)	- (-)	- (-)	- (-)	- (-)	8.96 (6)	30.34 (88)	50.00 (5)
395	2792	896	NS1	102	E	1	1	Q	H	CAT	0.25 (1)	- (-)	- (-)	- (-)	- (-)	- (-)	- (-)	0.34 (1)	- (-)
396	2822	906	NS1	112	S	1	1	P	S	TCC	0.25 (1)	- (-)	- (-)	- (-)	- (-)	- (-)	- (-)	0.34 (1)	- (-)
395	2852	916	NS1	122	S	1	0	Y	H	CAC	2.03 (8)	- (-)	- (-)	- (-)	- (-)	7.69 (1)	5.97 (4)	1.03 (3)	- (-)
396	2858	918	NS1	124	C	1	0	V	I	ATC	0.25 (1)	- (-)	- (-)	- (-)	- (-)	- (-)	- (-)	0.34 (1)	- (-)
396	2867	921	NS1	127	C	1	0	A	V	GTA	0.25 (1)	- (-)	- (-)	- (-)	- (-)	- (-)	- (-)	0.34 (1)	- (-)
396	2876	924	NS1	130	S	1	0	N	S	AGT	0.25 (1)	- (-)	- (-)	- (-)	- (-)	- (-)	- (-)	0.34 (1)	- (-)
397	2888	928	NS1	134	E	0	1	V	A	GCC	0.25 (1)	- (-)	- (-)	- (-)	- (-)	- (-)	1.49 (1)	- (-)	- (-)
391	2912	936	NS1	142	T	1	0	E	D	GAC	0.26 (1)	- (-)	- (-)	- (-)	- (-)	- (-)	1.49 (1)	- (-)	- (-)
389	2924	940	NS1	146	H	1	0	K	N	AAC	0.26 (1)	- (-)	- (-)	- (-)	- (-)	- (-)	- (-)	- (-)	10.00 (1)
389	2924	940	NS1	146	H	1	0	K	E	GAA	1.03 (4)	- (-)	- (-)	- (-)	16.67 (2)	- (-)	2.99 (2)	- (-)	- (-)
389	2942	946	NS1	152	C	0	0	S	N	AAC	0.26 (1)	- (-)	- (-)	- (-)	- (-)	- (-)	- (-)	0.35 (1)	- (-)
388	2945	947	NS1	153	E	0	0	F	L	CTT	0.52 (2)	- (-)	- (-)	- (-)	- (-)	- (-)	- (-)	0.70 (2)	- (-)
389	2972	956	NS1	162	S	1	0	V	I	ATA	0.51 (2)	- (-)	- (-)	- (-)	8.33 (1)	- (-)	- (-)	0.35 (1)	- (-)
388	2993	963	NS1	169	E	0	0	L	I	ATC	0.26 (1)	- (-)	- (-)	- (-)	- (-)	- (-)	1.49 (1)	- (-)	- (-)
389	2996	964	NS1	170	E	1	0	K	R	AGG	0.26 (1)	- (-)	- (-)	- (-)	- (-)	- (-)	- (-)	0.35 (1)	- (-)
389	3008	968	NS1	174	S	1	0	D	N	AAT	0.26 (1)	- (-)	- (-)	- (-)	- (-)	- (-)	- (-)	0.35 (1)	- (-)
389	3011	969	NS1	175	C	1	0	Y	S	TCT	0.26 (1)	- (-)	- (-)	- (-)	- (-)	- (-)	1.49 (1)	- (-)	- (-)
389	3011	969	NS1	175	C	1	0	Y	H	CAT	0.26 (1)	- (-)	- (-)	- (-)	- (-)	- (-)	1.49 (1)	- (-)	- (-)
391	3014	970	NS1	176	C	1	1	S	W	TGG	0.26 (1)	- (-)	- (-)	- (-)	- (-)	- (-)	- (-)	0.35 (1)	- (-)
389	3017	971	NS1	177	C	1	1	L	S	TCA	0.26 (1)	- (-)	- (-)	- (-)	- (-)	7.69 (1)	- (-)	- (-)	- (-)
392	3029	975	NS1	181	H	1	0	P	S	TCA	0.77 (3)	- (-)	- (-)	- (-)	- (-)	- (-)	- (-)	1.05 (3)	- (-)
392	3032	976	NS1	182	H	1	1	A	V	GTC	0.26 (1)	- (-)	- (-)	- (-)	- (-)	- (-)	- (-)	0.35 (1)	- (-)
395	3050	982	NS1	188	E	1	1	A	V	GTT	97.47 (385)	- (-)	- (-)	- (-)	100.00 (12)	92.31 (12)	100.00 (67)	98.28 (285)	90.00 (9)
395	3050	982	NS1	188	E	1	1	A	V	GTC	1.77 (7)	- (-)	- (-)	- (-)	- (-)	7.69 (1)	- (-)	1.72 (5)	10.00 (1)
396	3056	984	NS1	190	T	1	1	G	E	GAA	0.25 (1)	- (-)	- (-)	- (-)	- (-)	- (-)	1.49 (1)	- (-)	- (-)
396	3059	985	NS1	191	T	1	1	K	R	AGG	0.76 (3)	- (-)	- (-)	- (-)	- (-)	- (-)	1.49 (1)	0.69 (2)	- (-)
396	3068	988	NS1	194	E	0	1	V	A	GCA	0.51 (2)	- (-)	- (-)	- (-)	- (-)	- (-)	- (-)	0.34 (1)	10.00 (1)
395	3104	1000	NS1	206	E	1	1	K	R	AGG	0.51 (2)	- (-)	- (-)	- (-)	- (-)	- (-)	- (-)	0.69 (2)	- (-)
395	3110	1002	NS1	208	S	1	1	D	G	GGC	0.25 (1)	- (-)	- (-)	- (-)	- (-)	- (-)	- (-)	0.34 (1)	- (-)
395	3119	1005	NS1	211	E	1	0	R	W	TGG	0.25 (1)	- (-)	- (-)	- (-)	- (-)	- (-)	- (-)	0.34 (1)	- (-)
395	3125	1007	NS1	213	E	1	0	K	R	AGG	0.25 (1)	- (-)	- (-)	- (-)	- (-)	7.69 (1)	- (-)	- (-)	- (-)
393	3152	1016	NS1	222	C	0	0	T	A	GCA	1.27 (5)	- (-)	- (-)	- (-)	- (-)	- (-)	- (-)	1.74 (5)	- (-)
391	3167	1021	NS1	227	H	1	1	K	Q	CAG	0.26 (1)	- (-)	- (-)	- (-)	- (-)	- (-)	- (-)	0.35 (1)	- (-)
390	3185	1027	NS1	233	C	1	0	T	A	GCA	0.26 (1)	- (-)	- (-)	- (-)	- (-)	- (-)	1.49 (1)	- (-)	- (-)
391	3194	1030	NS1	236	C	0	1	I	V	GTA	0.26 (1)	- (-)	- (-)	100.00 (1)	- (-)	- (-)	- (-)	- (-)	- (-)
391	3221	1039	NS1	245	H	1	0	K	T	ACG	0.51 (2)	- (-)	- (-)	- (-)	- (-)	- (-)	1.49 (1)	0.35 (1)	- (-)
391	3221	1039	NS1	245	H	1	0	K	Q	CAG	0.26 (1)	- (-)	- (-)	- (-)	- (-)	- (-)	1.49 (1)	- (-)	- (-)
391	3221	1039	NS1	245	H	1	0	K	R	AGG	0.51 (2)	- (-)	- (-)	- (-)	- (-)	- (-)	- (-)	0.35 (1)	10.00 (1)
392	3245	1047	NS1	253	H	0	1	H	L	CTT	0.26 (1)	- (-)	- (-)	- (-)	- (-)	- (-)	- (-)	0.35 (1)	- (-)
392	3245	1047	NS1	253	H	0	1	H	Y	TAT	0.51 (2)	- (-)	- (-)	- (-)	- (-)	- (-)	- (-)	0.70 (2)	- (-)
394	3254	1050	NS1	256	C	0	1	T	A	GCC	0.25 (1)	- (-)	- (-)	- (-)	- (-)	- (-)	- (-)	0.35 (1)	- (-)
393	3278	1058	NS1	264	T	1	1	V	M	ATG	100.00 (393)	100.00 (1)	100.00 (1)	100.00 (1)	100.00 (12)	100.00 (13)	100.00 (67)	100.00 (288)	100.00 (10)
388	3281	1059	NS1	265	T	1	1	K	E	GAA	1.03 (4)	100.00 (1)	- (-)	- (-)	- (-)	- (-)	- (-)	1.06 (3)	- (-)
392	3296	1064	NS1	270	S	0	1	S	R	AGA	0.26 (1)	- (-)	- (-)	- (-)	- (-)	- (-)	- (-)	0.35 (1)	- (-)
392	3338	1078	NS1	284	E	1	1	K	R	AGG	0.26 (1)	- (-)	- (-)	- (-)	- (-)	- (-)	- (-)	0.35 (1)	- (-)
394	3344	1080	NS1	286	E	1	1	H	Y	TAC	0.25 (1)	- (-)	- (-)	- (-)	- (-)	- (-)	1.49 (1)	- (-)	- (-)
397	3362	1086	NS1	292	C	1	1	G	E	GAA	0.50 (2)	- (-)	- (-)	- (-)	- (-)	- (-)	2.99 (2)	- (-)	- (-)
397	3389	1095	NS1	301	E	0	1	T	L	CTC	0.25 (1)	- (-)	- (-)	- (-)	- (-)	- (-)	1.49 (1)	- (-)	- (-)
397	3389	1095	NS1	301	E	0	1	T	P	CCC	0.50 (2)	- (-)	- (-)	- (-)	- (-)	- (-)	- (-)	0.68 (2)	- (-)
398	3410	1102	NS1	308	C	0	0	I	V	GTC	0.25 (1)	- (-)	- (-)	- (-)	- (-)	7.69 (1)	- (-)	- (-)	- (-)
398	3425	1107	NS1	313	E	0	0	C	S	TCC	0.25 (1)	- (-)	- (-)	- (-)	- (-)	- (-)	- (-)	0.34 (1)	- (-)
397	3458	1118	NS1	324	E	0	1	R	Q	CAG	2.27 (9)	- (-)	- (-)	- (-)	- (-)	- (-)	- (-)	3.08 (9)	- (-)
397	3458	1118	NS1	324	E	0	1	R	W	TGG	15.62 (62)	- (-)	- (-)	- (-)	- (-)	- (-)	52.24 (35)	9.25 (27)	- (-)
397	3464	1120	NS1	326	T	1	0	K	E	GAA	0.76 (3)	- (-)	- (-)	- (-)	- (-)	- (-)	- (-)	1.03 (3)	- (-)
395	3500	1132	NS1	338	S	1	1	R	K	AAG	0.25 (1)	- (-)	- (-)	- (-)	- (-)	- (-)	- (-)	0.34 (1)	- (-)
395	3503	1133	NS1	339	S	1	1	K	R	AGA	0.25 (1)	- (-)	- (-)	- (-)	- (-)	- (-)	- (-)	- (-)	10.00 (1)
394	3533	1143	NS1	349	C	1	0	M	V	GTG	25.38 (100)	- (-)	- (-)	- (-)	- (-)	46.15 (6)	7.46 (5)	29.41 (85)	40.00 (4)
394	3533	1143	NS1	349	C	1	0	M	T	ACG	0.25 (1)	- (-)	- (-)	- (-)	- (-)	- (-)	- (-)	0.35 (1)	- (-)
394	3539	1145	NS1	351	C	1	0	T	S	AGT	0.25 (1)	- (-)	- (-)	- (-)	- (-)	- (-)	- (-)	- (-)	10.00 (1)
393	3557	1151	NS2A	5	C	1	1	H	Y	TAC	0.76 (3)	- (-)	- (-)	- (-)	- (-)	- (-)	- (-)	1.04 (3)	- (-)
394	3617	1171	NS2A	25	H	1	0	K	R	AGG	0.25 (1)	- (-)	- (-)	- (-)	- (-)	- (-)	1.49 (1)	- (-)	- (-)
394	3629	1175	NS2A	29	C	1	0	T	I	ATC	0.25 (1)	- (-)	- (-)	- (-)	- (-)	- (-)	- (-)	0.35 (1)	- (-)
394	3632	1176	NS2A	30	H	1	0	T	I	ATA	0.25 (1)	- (-)	- (-)	- (-)	- (-)	- (-)	1.49 (1)	- (-)	- (-)
394	3644	1180	NS2A	34	H	0	0	I	M	ATG	0.25 (1)	- (-)	- (-)	- (-)	- (-)	- (-)	- (-)	0.35 (1)	- (-)
394	3644	1180	NS2A	34	H	0	0	I	V	GTA	0.25 (1)	- (-)	- (-)	- (-)	- (-)	- (-)	- (-)	0.35 (1)	- (-)
394	3644	1180	NS2A	34	H	0	0	I	T	ACA	0.51 (2)	- (-)	- (-)	- (-)	- (-)	- (-)	1.49 (1)	0.35 (1)	- (-)
394	3668	1188	NS2A	42	H	0	0	V	I	ATA	0.25 (1)	- (-)	- (-)	- (-)	- (-)	- (-)	- (-)	- (-)	10.00 (1)
398	3695	1197	NS2A	51	H	0	0	M	T	ACG	0.25 (1)	- (-)	- (-)	- (-)	- (-)	- (-)	- (-)	0.34 (1)	- (-)
397	3698	1198	NS2A	52	H	1	0	S	G	GGT	0.25 (1)	- (-)	- (-)	- (-)	- (-)	- (-)	- (-)	0.34 (1)	- (-)
398	3716	1204	NS2A	58	H	0	0	A	V	GTA	0.25 (1)	- (-)	- (-)	- (-)	- (-)	7.69 (1)	- (-)	- (-)	- (-)
398	3716	1204	NS2A	58	H	0	0	A	T	ACA	0.25 (1)	- (-)	- (-)	- (-)	- (-)	- (-)	- (-)	- (-)	10.00 (1)
395	3719	1205	NS2A	59	H	0	0	I	V	GTT	0.25 (1)	- (-)	- (-)	- (-)	8.33 (1)	- (-)	- (-)	- (-)	- (-)
395	3719	1205	NS2A	59	H	0	0	I	T	ACC	0.51 (2)	- (-)	- (-)	- (-)	- (-)	- (-)	- (-)	0.69 (2)	- (-)
388	3770	1222	NS2A	76	H	0	0	H	Y	TAT	0.26 (1)	- (-)	- (-)	- (-)	- (-)	- (-)	- (-)	0.35 (1)	- (-)
386	3782	1226	NS2A	80	H	0	0	I	V	GTA	0.78 (3)	- (-)	- (-)	- (-)	- (-)	7.69 (1)	- (-)	0.71 (2)	- (-)
386	3782	1226	NS2A	80	H	0	0	I	T	ACA	0.78 (3)	- (-)	- (-)	- (-)	- (-)	- (-)	1.49 (1)	0.71 (2)	- (-)
386	3800	1232	NS2A	86	H	0	0	R	K	AAA	0.26 (1)	- (-)	- (-)	- (-)	- (-)	- (-)	1.49 (1)	- (-)	- (-)
388	3833	1243	NS2A	97	H	1	0	A	V	GTT	0.26 (1)	- (-)	- (-)	- (-)	- (-)	- (-)	- (-)	0.35 (1)	- (-)
388	3836	1244	NS2A	98	C	1	0	N	T	ACC	0.26 (1)	- (-)	- (-)	- (-)	8.33 (1)	- (-)	- (-)	- (-)	- (-)
392	3872	1256	NS2A	110	H	0	0	A	V	GTC	0.26 (1)	- (-)	- (-)	- (-)	- (-)	- (-)	- (-)	0.35 (1)	- (-)
392	3881	1259	NS2A	113	H	0	0	L	F	TTT	0.26 (1)	- (-)	- (-)	- (-)	- (-)	- (-)	1.49 (1)	- (-)	- (-)
391	3896	1264	NS2A	118	H	0	0	I	V	GTC	0.26 (1)	- (-)	- (-)	- (-)	- (-)	- (-)	- (-)	0.35 (1)	- (-)
390	3911	1269	NS2A	123	C	1	0	G	D	GAC	0.77 (3)	- (-)	- (-)	- (-)	- (-)	- (-)	- (-)	1.05 (3)	- (-)
389	3914	1270	NS2A	124	H	1	0	D	E	GAA	0.26 (1)	- (-)	- (-)	- (-)	- (-)	- (-)	- (-)	0.35 (1)	- (-)
389	3926	1274	NS2A	128	H	0	0	L	P	CCC	0.26 (1)	- (-)	100.00 (1)	- (-)	- (-)	- (-)	- (-)	- (-)	- (-)
388	3935	1277	NS2A	131	H	0	0	G	S	AGT	0.26 (1)	- (-)	- (-)	- (-)	- (-)	- (-)	- (-)	0.35 (1)	- (-)
391	3959	1285	NS2A	139	H	0	0	I	V	GTA	1.79 (7)	- (-)	- (-)	- (-)	- (-)	- (-)	- (-)	2.45 (7)	- (-)
390	3971	1289	NS2A	143	C	0	0	A	V	GTT	99.74 (389)	100.00 (1)	100.00 (1)	100.00 (1)	100.00 (12)	100.00 (13)	98.51 (66)	100.00 (285)	100.00 (10)
391	3974	1290	NS2A	144	C	0	0	V	A	GCT	0.26 (1)	- (-)	- (-)	- (-)	- (-)	- (-)	- (-)	0.35 (1)	- (-)
387	3986	1294	NS2A	148	C	0	0	D	N	AAT	0.26 (1)	- (-)	- (-)	- (-)	- (-)	- (-)	1.49 (1)	- (-)	- (-)
390	3998	1298	NS2A	152	H	0	0	L	M	ATG	0.26 (1)	- (-)	- (-)	- (-)	- (-)	- (-)	- (-)	0.35 (1)	- (-)
390	4013	1303	NS2A	157	H	0	0	A	V	GTT	1.03 (4)	- (-)	- (-)	- (-)	- (-)	- (-)	5.97 (4)	- (-)	- (-)
390	4013	1303	NS2A	157	H	0	0	A	T	ACT	0.26 (1)	- (-)	- (-)	- (-)	- (-)	- (-)	- (-)	0.35 (1)	- (-)
387	4028	1308	NS2A	162	H	0	0	A	V	GTC	0.26 (1)	- (-)	- (-)	- (-)	- (-)	- (-)	- (-)	0.35 (1)	- (-)
387	4028	1308	NS2A	162	H	0	0	A	T	ACC	0.26 (1)	- (-)	- (-)	- (-)	- (-)	- (-)	- (-)	0.35 (1)	- (-)
386	4082	1326	NS2A	180	H	0	0	F	L	CTC	0.26 (1)	- (-)	- (-)	- (-)	- (-)	7.69 (1)	- (-)	- (-)	- (-)
386	4085	1327	NS2A	181	H	0	0	M	V	GTG	0.52 (2)	- (-)	- (-)	- (-)	- (-)	- (-)	1.49 (1)	0.36 (1)	- (-)
378	4091	1329	NS2A	183	H	0	0	L	F	TTC	0.26 (1)	- (-)	- (-)	- (-)	8.33 (1)	- (-)	- (-)	- (-)	- (-)
384	4106	1334	NS2A	188	C	1	1	K	R	AGA	0.26 (1)	100.00 (1)	- (-)	- (-)	- (-)	- (-)	- (-)	- (-)	- (-)
383	4112	1336	NS2A	190	C	0	1	S	G	GGT	0.26 (1)	- (-)	- (-)	- (-)	- (-)	- (-)	- (-)	0.36 (1)	- (-)
386	4139	1345	NS2A	199	H	0	0	M	I	ATA	0.26 (1)	- (-)	- (-)	- (-)	8.33 (1)	- (-)	- (-)	- (-)	- (-)
386	4139	1345	NS2A	199	H	0	0	M	V	GTG	0.26 (1)	- (-)	- (-)	- (-)	8.33 (1)	- (-)	- (-)	- (-)	- (-)
388	4160	1352	NS2A	206	H	0	0	V	M	ATG	0.52 (2)	- (-)	- (-)	- (-)	- (-)	- (-)	- (-)	0.35 (1)	10.00 (1)
387	4163	1353	NS2A	207	H	0	0	R	K	AAG	0.26 (1)	- (-)	- (-)	- (-)	- (-)	7.69 (1)	- (-)	- (-)	- (-)
387	4208	1368	NS2A	222	C	1	0	R	K	AAG	0.26 (1)	- (-)	- (-)	- (-)	- (-)	7.69 (1)	- (-)	- (-)	- (-)
387	4211	1369	NS2A	223	C	1	0	S	N	AAT	0.52 (2)	- (-)	- (-)	- (-)	- (-)	- (-)	- (-)	0.71 (2)	- (-)
387	4211	1369	NS2A	223	C	1	0	S	R	AGA	0.26 (1)	- (-)	- (-)	- (-)	- (-)	- (-)	- (-)	0.35 (1)	- (-)
386	4214	1370	NS2A	224	C	1	0	G	R	AGG	0.26 (1)	- (-)	- (-)	- (-)	- (-)	- (-)	1.49 (1)	- (-)	- (-)
387	4235	1377	NS2B	5	H	1	1	S	G	GGC	1.03 (4)	- (-)	- (-)	- (-)	- (-)	- (-)	- (-)	1.42 (4)	- (-)
392	4268	1388	NS2B	16	H	0	0	A	V	GTA	0.26 (1)	- (-)	- (-)	- (-)	- (-)	7.69 (1)	- (-)	- (-)	- (-)
392	4268	1388	NS2B	16	H	0	0	A	T	ACA	0.26 (1)	- (-)	- (-)	- (-)	- (-)	- (-)	- (-)	0.35 (1)	- (-)
389	4286	1394	NS2B	22	H	0	0	A	T	ACC	2.83 (11)	- (-)	- (-)	- (-)	8.33 (1)	- (-)	- (-)	3.52 (10)	- (-)
392	4301	1399	NS2B	27	H	1	1	E	G	GGG	0.77 (3)	- (-)	- (-)	- (-)	- (-)	- (-)	4.48 (3)	- (-)	- (-)
392	4316	1404	NS2B	32	H	0	0	M	L	CTG	0.51 (2)	- (-)	- (-)	- (-)	- (-)	- (-)	- (-)	0.70 (2)	- (-)
392	4316	1404	NS2B	32	H	0	0	M	I	ATA	1.28 (5)	- (-)	- (-)	- (-)	- (-)	- (-)	2.99 (2)	1.05 (3)	- (-)
392	4316	1404	NS2B	32	H	0	0	M	V	GTG	0.26 (1)	- (-)	- (-)	- (-)	- (-)	- (-)	- (-)	0.35 (1)	- (-)
393	4337	1411	NS2B	39	H	0	0	I	T	ACT	0.51 (2)	- (-)	- (-)	- (-)	- (-)	7.69 (1)	- (-)	- (-)	10.00 (1)
392	4358	1418	NS2B	46	C	1	0	G	E	GAA	0.26 (1)	- (-)	- (-)	- (-)	- (-)	- (-)	- (-)	0.35 (1)	- (-)
393	4361	1419	NS2B	47	C	1	0	K	R	AGG	0.25 (1)	- (-)	- (-)	- (-)	- (-)	- (-)	- (-)	0.35 (1)	- (-)
378	4421	1439	NS2B	67	C	1	1	V	I	ATC	1.32 (5)	- (-)	- (-)	100.00 (1)	8.33 (1)	- (-)	- (-)	1.09 (3)	- (-)
380	4457	1451	NS2B	79	C	1	1	D	E	GAA	0.26 (1)	- (-)	- (-)	- (-)	- (-)	- (-)	- (-)	0.36 (1)	- (-)
378	4460	1452	NS2B	80	T	1	1	E	D	GAT	0.26 (1)	- (-)	- (-)	- (-)	- (-)	- (-)	- (-)	0.36 (1)	- (-)
380	4514	1470	NS2B	98	C	1	0	I	M	ATG	0.26 (1)	- (-)	- (-)	- (-)	- (-)	- (-)	- (-)	0.36 (1)	- (-)
380	4526	1474	NS2B	102	T	1	0	V	A	GCC	0.26 (1)	- (-)	- (-)	- (-)	- (-)	- (-)	- (-)	0.36 (1)	- (-)
380	4535	1477	NS2B	105	S	1	0	T	A	GCC	1.05 (4)	100.00 (1)	100.00 (1)	- (-)	- (-)	- (-)	- (-)	0.36 (1)	10.00 (1)
398	4574	1490	NS2B	118	H	0	0	A	D	GAT	0.25 (1)	- (-)	- (-)	- (-)	- (-)	- (-)	- (-)	0.34 (1)	- (-)
400	4649	1515	NS3	13	S	1	1	V	A	GCA	0.75 (3)	- (-)	- (-)	- (-)	- (-)	- (-)	- (-)	1.02 (3)	- (-)
399	4661	1519	NS3	17	C	1	1	E	G	GGG	0.25 (1)	- (-)	- (-)	- (-)	- (-)	- (-)	- (-)	0.34 (1)	- (-)
391	4730	1542	NS3	40	E	0	0	V	I	ATT	8.70 (34)	- (-)	- (-)	- (-)	- (-)	- (-)	4.48 (3)	10.42 (30)	12.50 (1)
395	4886	1594	NS3	92	S	1	1	H	Y	TAC	0.25 (1)	- (-)	- (-)	- (-)	- (-)	- (-)	1.49 (1)	- (-)	- (-)
391	4928	1608	NS3	106	C	1	1	A	E	GAG	0.51 (2)	- (-)	- (-)	- (-)	- (-)	- (-)	- (-)	0.69 (2)	- (-)
391	4931	1609	NS3	107	E	1	1	R	M	ATG	0.26 (1)	- (-)	- (-)	- (-)	- (-)	- (-)	- (-)	0.35 (1)	- (-)
392	4955	1617	NS3	115	E	1	0	I	V	GTA	0.26 (1)	- (-)	- (-)	- (-)	- (-)	- (-)	- (-)	0.35 (1)	- (-)
392	4955	1617	NS3	115	E	1	0	I	T	ACA	0.51 (2)	- (-)	- (-)	100.00 (1)	- (-)	- (-)	- (-)	0.35 (1)	- (-)
386	4970	1622	NS3	120	T	1	1	D	G	GGT	0.26 (1)	- (-)	- (-)	- (-)	- (-)	- (-)	1.52 (1)	- (-)	- (-)
384	4973	1623	NS3	121	E	1	1	G	E	GAG	0.26 (1)	- (-)	- (-)	- (-)	- (-)	- (-)	1.52 (1)	- (-)	- (-)
366	4976	1624	NS3	122	E	1	1	D	E	GAG	0.27 (1)	- (-)	- (-)	- (-)	- (-)	- (-)	- (-)	0.38 (1)	- (-)
364	4988	1628	NS3	126	E	0	0	V	I	ATT	0.27 (1)	- (-)	- (-)	- (-)	- (-)	- (-)	- (-)	0.38 (1)	- (-)
362	5117	1671	NS3	169	C	1	1	R	K	AAG	0.55 (2)	- (-)	- (-)	- (-)	- (-)	- (-)	- (-)	0.77 (2)	- (-)
361	5123	1673	NS3	171	C	1	1	E	G	GGG	0.28 (1)	- (-)	- (-)	- (-)	- (-)	- (-)	- (-)	0.39 (1)	- (-)
362	5129	1675	NS3	173	C	1	1	E	D	GAT	0.28 (1)	- (-)	- (-)	- (-)	- (-)	- (-)	1.52 (1)	- (-)	- (-)
365	5141	1679	NS3	177	C	1	1	E	D	GAT	0.55 (2)	- (-)	- (-)	- (-)	- (-)	7.69 (1)	- (-)	0.38 (1)	- (-)
387	5171	1689	NS3	187	T	1	0	K	R	AGG	0.52 (2)	- (-)	- (-)	- (-)	- (-)	- (-)	- (-)	0.70 (2)	- (-)
387	5231	1709	NS3	207	H	0	0	E	K	AAA	0.26 (1)	- (-)	- (-)	- (-)	- (-)	- (-)	- (-)	0.35 (1)	- (-)
387	5255	1717	NS3	215	T	1	0	T	A	GCA	0.78 (3)	- (-)	- (-)	- (-)	- (-)	- (-)	- (-)	1.06 (3)	- (-)
373	5360	1752	NS3	250	C	1	1	V	A	GCC	0.27 (1)	- (-)	- (-)	- (-)	- (-)	- (-)	- (-)	0.37 (1)	- (-)
376	5444	1780	NS3	278	C	1	0	N	H	CAC	0.27 (1)	- (-)	- (-)	- (-)	- (-)	- (-)	1.54 (1)	- (-)	- (-)
373	5447	1781	NS3	279	C	0	0	Y	D	GAT	0.27 (1)	- (-)	- (-)	- (-)	- (-)	- (-)	1.54 (1)	- (-)	- (-)
377	5459	1785	NS3	283	E	0	0	I	L	CTT	0.27 (1)	- (-)	- (-)	- (-)	- (-)	- (-)	- (-)	- (-)	11.11 (1)
377	5459	1785	NS3	283	E	0	0	I	V	GTT	0.53 (2)	- (-)	- (-)	- (-)	- (-)	- (-)	- (-)	0.73 (2)	- (-)
386	5489	1795	NS3	293	H	0	1	S	A	GCA	0.26 (1)	- (-)	- (-)	- (-)	- (-)	- (-)	- (-)	0.35 (1)	- (-)
381	5612	1836	NS3	334	E	1	1	M	V	GTG	0.26 (1)	- (-)	- (-)	- (-)	- (-)	- (-)	- (-)	0.36 (1)	- (-)
381	5612	1836	NS3	334	E	1	1	M	T	ACG	0.52 (2)	- (-)	- (-)	- (-)	- (-)	- (-)	1.52 (1)	0.36 (1)	- (-)
378	5627	1841	NS3	339	C	1	1	E	D	GAC	0.26 (1)	- (-)	- (-)	- (-)	- (-)	- (-)	- (-)	0.36 (1)	- (-)
377	5630	1842	NS3	340	C	0	1	V	S	AGC	0.27 (1)	- (-)	- (-)	- (-)	- (-)	- (-)	- (-)	0.36 (1)	- (-)
381	5651	1849	NS3	347	S	1	1	S	T	ACA	0.26 (1)	- (-)	- (-)	100.00 (1)	- (-)	- (-)	- (-)	- (-)	- (-)
382	5669	1855	NS3	353	H	1	1	T	M	ATG	0.26 (1)	- (-)	- (-)	- (-)	- (-)	- (-)	- (-)	0.36 (1)	- (-)
384	5672	1856	NS3	354	H	1	1	D	E	GAG	0.26 (1)	- (-)	- (-)	- (-)	- (-)	- (-)	- (-)	0.36 (1)	- (-)
385	5675	1857	NS3	355	C	0	1	H	Y	TAT	2.08 (8)	- (-)	- (-)	- (-)	- (-)	7.69 (1)	6.06 (4)	1.07 (3)	- (-)
385	5678	1858	NS3	356	C	1	1	S	F	TTT	0.52 (2)	- (-)	- (-)	- (-)	- (-)	- (-)	- (-)	0.71 (2)	- (-)
385	5705	1867	NS3	365	S	1	0	S	R	CGC	0.26 (1)	- (-)	- (-)	- (-)	- (-)	- (-)	- (-)	0.36 (1)	- (-)
399	5777	1891	NS3	389	T	1	0	K	N	AAC	0.25 (1)	- (-)	- (-)	- (-)	- (-)	- (-)	- (-)	0.34 (1)	- (-)
399	5780	1892	NS3	390	T	1	0	T	C	TGT	0.25 (1)	- (-)	- (-)	- (-)	- (-)	- (-)	- (-)	0.34 (1)	- (-)
398	5810	1902	NS3	400	H	1	1	N	H	CAT	98.74 (393)	100.00 (1)	100.00 (1)	- (-)	91.67 (11)	100.00 (13)	100.00 (67)	98.98 (290)	100.00 (10)
398	5810	1902	NS3	400	H	1	1	N	H	CAC	0.50 (2)	- (-)	- (-)	- (-)	8.33 (1)	- (-)	- (-)	0.34 (1)	- (-)
398	5822	1906	NS3	404	S	0	0	D	E	GAA	0.25 (1)	100.00 (1)	- (-)	- (-)	- (-)	- (-)	- (-)	- (-)	- (-)
393	5918	1938	NS3	436	T	1	0	D	G	GGT	0.25 (1)	- (-)	- (-)	- (-)	- (-)	- (-)	- (-)	0.35 (1)	- (-)
393	5921	1939	NS3	437	T	1	0	G	D	GAC	0.25 (1)	- (-)	- (-)	- (-)	- (-)	- (-)	- (-)	0.35 (1)	- (-)
391	5999	1965	NS3	463	C	1	1	N	D	GAT	0.26 (1)	- (-)	- (-)	- (-)	- (-)	- (-)	- (-)	0.35 (1)	- (-)
394	6026	1974	NS3	472	E	0	1	M	L	CTA	2.79 (11)	- (-)	- (-)	- (-)	- (-)	- (-)	- (-)	3.81 (11)	- (-)
394	6026	1974	NS3	472	E	0	1	M	L	CTG	97.21 (383)	100.00 (1)	100.00 (1)	100.00 (1)	100.00 (12)	100.00 (13)	100.00 (67)	96.19 (278)	100.00 (10)
400	6104	2000	NS3	498	C	1	0	Y	H	CAC	0.25 (1)	- (-)	- (-)	- (-)	- (-)	- (-)	- (-)	- (-)	10.00 (1)
403	6128	2008	NS3	506	C	1	0	S	P	CCG	0.25 (1)	- (-)	- (-)	- (-)	- (-)	- (-)	- (-)	0.34 (1)	- (-)
399	6185	2027	NS3	525	C	1	0	R	K	AAG	0.25 (1)	- (-)	- (-)	- (-)	- (-)	- (-)	- (-)	0.34 (1)	- (-)
394	6218	2038	NS3	536	H	0	0	M	I	ATA	0.25 (1)	- (-)	- (-)	- (-)	- (-)	- (-)	- (-)	0.34 (1)	- (-)
395	6221	2039	NS3	537	T	1	0	K	R	AGA	1.77 (7)	- (-)	- (-)	- (-)	- (-)	- (-)	1.52 (1)	2.05 (6)	- (-)
395	6257	2051	NS3	549	H	0	0	V	A	GCT	0.25 (1)	- (-)	- (-)	- (-)	- (-)	- (-)	- (-)	0.34 (1)	- (-)
394	6275	2057	NS3	555	C	1	1	T	I	ATC	0.25 (1)	- (-)	- (-)	- (-)	- (-)	- (-)	- (-)	0.34 (1)	- (-)
394	6275	2057	NS3	555	C	1	1	T	A	GCT	0.25 (1)	- (-)	- (-)	- (-)	- (-)	- (-)	- (-)	0.34 (1)	- (-)
395	6308	2068	NS3	566	C	1	1	T	M	ATG	1.01 (4)	- (-)	- (-)	100.00 (1)	- (-)	7.69 (1)	- (-)	0.68 (2)	- (-)
395	6308	2068	NS3	566	C	1	1	T	A	GCG	0.25 (1)	- (-)	- (-)	- (-)	- (-)	- (-)	- (-)	0.34 (1)	- (-)
395	6311	2069	NS3	567	H	1	1	T	I	ATC	0.25 (1)	- (-)	- (-)	- (-)	- (-)	- (-)	- (-)	- (-)	11.11 (1)
395	6326	2074	NS3	572	E	1	1	M	L	CTG	26.33 (104)	- (-)	- (-)	- (-)	- (-)	- (-)	9.09 (6)	32.19 (94)	44.44 (4)
394	6344	2080	NS3	578	C	0	1	A	V	GTA	0.25 (1)	- (-)	- (-)	- (-)	- (-)	- (-)	- (-)	0.34 (1)	- (-)
391	6362	2086	NS3	584	T	1	1	Y	H	CAT	0.51 (2)	- (-)	- (-)	- (-)	- (-)	- (-)	- (-)	0.70 (2)	- (-)
391	6362	2086	NS3	584	T	1	1	Y	H	CAC	96.16 (376)	- (-)	- (-)	- (-)	75.00 (9)	92.31 (12)	100.00 (66)	97.56 (280)	90.00 (9)
391	6362	2086	NS3	584	T	1	1	Y	C	TGC	0.26 (1)	100.00 (1)	- (-)	- (-)	- (-)	- (-)	- (-)	- (-)	- (-)
391	6362	2086	NS3	584	T	1	1	Y	R	CGC	0.26 (1)	- (-)	- (-)	- (-)	- (-)	- (-)	- (-)	0.35 (1)	- (-)
393	6371	2089	NS3	587	E	1	0	K	R	AGA	1.02 (4)	- (-)	- (-)	- (-)	- (-)	- (-)	3.03 (2)	0.69 (2)	- (-)
395	6449	2115	NS3	613	H	0	0	A	V	GTC	0.25 (1)	- (-)	- (-)	- (-)	- (-)	- (-)	- (-)	0.34 (1)	- (-)
395	6452	2116	NS3	614	T	0	1	A	S	TCT	0.51 (2)	- (-)	- (-)	- (-)	- (-)	- (-)	- (-)	0.69 (2)	- (-)
388	6470	2122	NS4A	3	H	0	0	A	V	GTT	0.26 (1)	- (-)	- (-)	- (-)	- (-)	- (-)	1.49 (1)	- (-)	- (-)
388	6470	2122	NS4A	3	H	0	0	A	T	ACT	0.26 (1)	- (-)	- (-)	- (-)	- (-)	- (-)	- (-)	0.35 (1)	- (-)
387	6473	2123	NS4A	4	H	0	0	F	L	CTT	1.03 (4)	- (-)	- (-)	- (-)	- (-)	- (-)	1.49 (1)	1.06 (3)	- (-)
386	6476	2124	NS4A	5	H	1	0	G	R	AGA	0.26 (1)	- (-)	- (-)	- (-)	- (-)	- (-)	- (-)	0.35 (1)	- (-)
384	6479	2125	NS4A	6	H	0	0	V	E	GAG	0.26 (1)	- (-)	- (-)	- (-)	- (-)	- (-)	- (-)	0.36 (1)	- (-)
384	6482	2126	NS4A	7	H	0	0	M	I	ATC	0.26 (1)	- (-)	- (-)	- (-)	- (-)	- (-)	- (-)	0.36 (1)	- (-)
384	6482	2126	NS4A	7	H	0	0	M	I	ATA	0.26 (1)	- (-)	- (-)	100.00 (1)	- (-)	- (-)	- (-)	- (-)	- (-)
384	6512	2136	NS4A	17	H	0	0	M	T	ACG	0.26 (1)	- (-)	- (-)	- (-)	- (-)	- (-)	- (-)	0.35 (1)	- (-)
387	6569	2155	NS4A	36	C	1	1	T	A	GCT	0.26 (1)	- (-)	- (-)	- (-)	- (-)	- (-)	- (-)	0.35 (1)	- (-)
385	6590	2162	NS4A	43	H	1	1	A	V	GTC	0.26 (1)	- (-)	- (-)	- (-)	- (-)	- (-)	- (-)	0.35 (1)	- (-)
385	6596	2164	NS4A	45	H	0	1	A	V	GTG	0.26 (1)	- (-)	- (-)	- (-)	- (-)	- (-)	- (-)	0.35 (1)	- (-)
383	6605	2167	NS4A	48	C	0	1	L	M	ATG	0.26 (1)	- (-)	- (-)	- (-)	- (-)	- (-)	1.49 (1)	- (-)	- (-)
384	6665	2187	NS4A	68	H	0	0	I	V	GTC	0.26 (1)	- (-)	- (-)	- (-)	- (-)	- (-)	- (-)	0.36 (1)	- (-)
397	6686	2194	NS4A	75	C	1	0	N	K	AAA	0.25 (1)	- (-)	- (-)	- (-)	- (-)	- (-)	- (-)	- (-)	10.00 (1)
400	6695	2197	NS4A	78	C	0	0	I	M	ATG	0.75 (3)	- (-)	- (-)	100.00 (1)	- (-)	- (-)	- (-)	0.68 (2)	- (-)
398	6821	2239	NS4A	120	C	0	0	I	T	ACA	0.25 (1)	- (-)	- (-)	- (-)	- (-)	- (-)	- (-)	- (-)	10.00 (1)
398	6836	2244	NS4A	125	C	1	1	K	R	AGG	0.25 (1)	- (-)	- (-)	- (-)	- (-)	- (-)	1.49 (1)	- (-)	- (-)
400	6857	2251	2K	5	H	1	1	N	H	CAC	0.25 (1)	- (-)	- (-)	- (-)	- (-)	- (-)	- (-)	0.34 (1)	- (-)
399	6860	2252	2K	6	H	1	0	Q	H	CAT	0.25 (1)	- (-)	- (-)	- (-)	- (-)	- (-)	- (-)	0.34 (1)	- (-)
401	6878	2258	2K	12	H	0	0	M	T	ACG	0.25 (1)	- (-)	- (-)	- (-)	- (-)	- (-)	- (-)	0.34 (1)	- (-)
400	6887	2261	2K	15	H	0	0	V	A	GCA	0.50 (2)	- (-)	- (-)	- (-)	- (-)	7.69 (1)	- (-)	0.34 (1)	- (-)
400	6905	2267	2K	21	H	0	0	I	V	GTT	0.25 (1)	- (-)	- (-)	- (-)	- (-)	- (-)	- (-)	0.34 (1)	- (-)
398	6953	2283	NS4B	14	H	1	0	G	S	AGC	100.00 (398)	100.00 (1)	100.00 (1)	100.00 (1)	100.00 (12)	100.00 (13)	100.00 (67)	100.00 (293)	100.00 (10)
397	6956	2284	NS4B	15	H	1	0	H	Y	TAT	0.25 (1)	- (-)	- (-)	- (-)	- (-)	- (-)	- (-)	0.34 (1)	- (-)
397	6956	2284	NS4B	15	H	1	0	H	Q	CAA	0.76 (3)	- (-)	- (-)	- (-)	- (-)	- (-)	- (-)	1.02 (3)	- (-)
401	6962	2286	NS4B	17	H	0	0	M	L	CTG	0.25 (1)	- (-)	- (-)	- (-)	- (-)	- (-)	- (-)	0.34 (1)	- (-)
400	6968	2288	NS4B	19	C	1	0	R	K	AAG	0.50 (2)	- (-)	- (-)	- (-)	- (-)	- (-)	- (-)	0.68 (2)	- (-)
401	6974	2290	NS4B	21	C	1	1	E	D	GAT	0.50 (2)	- (-)	- (-)	- (-)	- (-)	- (-)	1.49 (1)	0.34 (1)	- (-)
401	6977	2291	NS4B	22	C	1	1	E	G	GGG	0.25 (1)	- (-)	- (-)	- (-)	- (-)	- (-)	- (-)	0.34 (1)	- (-)
400	6983	2293	NS4B	24	C	0	1	A	T	ACA	0.25 (1)	- (-)	- (-)	- (-)	- (-)	- (-)	- (-)	0.34 (1)	- (-)
400	6983	2293	NS4B	24	C	0	1	A	N	AAC	0.25 (1)	- (-)	- (-)	- (-)	- (-)	- (-)	- (-)	0.34 (1)	- (-)
400	6986	2294	NS4B	25	C	1	1	T	V	GTC	0.25 (1)	- (-)	- (-)	- (-)	- (-)	7.69 (1)	- (-)	- (-)	- (-)
401	6989	2295	NS4B	26	C	1	0	M	I	ATA	97.01 (389)	100.00 (1)	100.00 (1)	- (-)	100.00 (12)	92.31 (12)	94.03 (63)	97.97 (290)	100.00 (10)
401	6989	2295	NS4B	26	C	1	0	M	T	ACA	0.75 (3)	- (-)	- (-)	100.00 (1)	- (-)	- (-)	- (-)	0.68 (2)	- (-)
402	6995	2297	NS4B	28	C	1	0	F	I	ATC	0.50 (2)	- (-)	- (-)	- (-)	- (-)	- (-)	- (-)	0.67 (2)	- (-)
402	7001	2299	NS4B	30	C	0	0	M	V	GTG	0.25 (1)	- (-)	- (-)	- (-)	- (-)	- (-)	- (-)	0.34 (1)	- (-)
401	7043	2313	NS4B	44	H	1	0	A	P	CCT	0.25 (1)	- (-)	- (-)	- (-)	- (-)	- (-)	- (-)	0.34 (1)	- (-)
400	7055	2317	NS4B	48	H	1	0	T	S	TCT	0.25 (1)	- (-)	- (-)	- (-)	- (-)	- (-)	- (-)	0.34 (1)	- (-)
400	7058	2318	NS4B	49	H	1	0	L	F	TTT	0.50 (2)	- (-)	- (-)	- (-)	- (-)	- (-)	- (-)	0.68 (2)	- (-)
400	7058	2318	NS4B	49	H	1	0	L	F	TTC	99.50 (398)	100.00 (1)	100.00 (1)	100.00 (1)	100.00 (12)	100.00 (13)	100.00 (67)	99.32 (293)	100.00 (10)
394	7136	2344	NS4B	75	C	1	0	G	R	AGA	0.25 (1)	- (-)	- (-)	- (-)	- (-)	- (-)	- (-)	0.35 (1)	- (-)
393	7154	2350	NS4B	81	T	1	0	G	S	AGC	0.25 (1)	- (-)	- (-)	- (-)	- (-)	- (-)	- (-)	0.35 (1)	- (-)
395	7169	2355	NS4B	86	T	1	0	F	L	CTC	0.25 (1)	- (-)	- (-)	- (-)	- (-)	- (-)	- (-)	0.34 (1)	- (-)
396	7175	2357	NS4B	88	C	1	0	A	T	ACA	0.76 (3)	- (-)	- (-)	- (-)	- (-)	- (-)	- (-)	0.69 (2)	10.00 (1)
396	7205	2367	NS4B	98	H	0	0	M	L	TTA	0.25 (1)	- (-)	- (-)	- (-)	8.33 (1)	- (-)	- (-)	- (-)	- (-)
396	7205	2367	NS4B	98	H	0	0	M	I	ATA	97.98 (388)	100.00 (1)	100.00 (1)	- (-)	91.67 (11)	100.00 (13)	100.00 (67)	97.94 (285)	100.00 (10)
396	7205	2367	NS4B	98	H	0	0	M	V	GTA	0.25 (1)	- (-)	- (-)	- (-)	- (-)	- (-)	- (-)	0.34 (1)	- (-)
397	7247	2381	NS4B	112	H	0	0	A	T	ACC	0.25 (1)	- (-)	- (-)	- (-)	- (-)	- (-)	- (-)	0.34 (1)	- (-)
397	7250	2382	NS4B	113	H	0	0	I	T	ACC	0.25 (1)	- (-)	- (-)	- (-)	- (-)	- (-)	- (-)	0.34 (1)	- (-)
398	7307	2401	NS4B	132	H	0	1	A	V	GTG	0.50 (2)	- (-)	- (-)	- (-)	- (-)	- (-)	- (-)	0.68 (2)	- (-)
398	7361	2419	NS4B	150	C	0	0	D	E	GAG	0.25 (1)	- (-)	- (-)	- (-)	- (-)	- (-)	- (-)	0.34 (1)	- (-)
395	7382	2426	NS4B	157	C	0	0	I	T	ACT	0.25 (1)	- (-)	- (-)	- (-)	- (-)	- (-)	- (-)	0.34 (1)	- (-)
387	7394	2430	NS4B	161	C	1	1	T	A	GCA	0.26 (1)	- (-)	- (-)	- (-)	- (-)	- (-)	1.49 (1)	- (-)	- (-)
378	7439	2445	NS4B	176	H	0	0	I	L	TTA	1.06 (4)	- (-)	- (-)	- (-)	- (-)	- (-)	- (-)	1.47 (4)	- (-)
378	7439	2445	NS4B	176	H	0	0	I	M	ATG	1.59 (6)	- (-)	- (-)	- (-)	- (-)	7.69 (1)	5.97 (4)	0.37 (1)	- (-)
378	7439	2445	NS4B	176	H	0	0	I	T	ACA	0.26 (1)	- (-)	- (-)	- (-)	- (-)	- (-)	- (-)	0.37 (1)	- (-)
379	7445	2447	NS4B	178	H	0	0	V	A	GCA	0.53 (2)	- (-)	- (-)	- (-)	- (-)	- (-)	- (-)	0.73 (2)	- (-)
378	7451	2449	NS4B	180	H	0	0	I	V	GTC	100.00 (378)	100.00 (1)	100.00 (1)	100.00 (1)	100.00 (12)	100.00 (13)	100.00 (67)	100.00 (274)	100.00 (9)
379	7457	2451	NS4B	182	H	0	0	S	G	GGC	0.26 (1)	- (-)	- (-)	- (-)	- (-)	- (-)	- (-)	0.36 (1)	- (-)
380	7463	2453	NS4B	184	H	0	0	V	I	ATA	100.00 (380)	100.00 (1)	100.00 (1)	100.00 (1)	100.00 (12)	100.00 (13)	100.00 (67)	100.00 (275)	100.00 (10)
379	7469	2455	NS4B	186	C	0	0	L	S	TCG	99.74 (378)	100.00 (1)	100.00 (1)	100.00 (1)	100.00 (12)	100.00 (13)	100.00 (67)	99.64 (273)	100.00 (10)
379	7502	2466	NS4B	197	H	0	0	A	T	ACC	0.26 (1)	- (-)	- (-)	- (-)	- (-)	- (-)	- (-)	- (-)	10.00 (1)
384	7514	2470	NS4B	201	H	0	0	A	T	ACC	0.26 (1)	- (-)	- (-)	- (-)	- (-)	- (-)	- (-)	- (-)	10.00 (1)
385	7550	2482	NS4B	213	C	1	1	K	N	AAT	0.26 (1)	- (-)	- (-)	- (-)	- (-)	- (-)	- (-)	0.36 (1)	- (-)
391	7631	2509	NS4B	240	H	0	0	T	I	ATA	0.26 (1)	- (-)	- (-)	- (-)	- (-)	- (-)	1.49 (1)	- (-)	- (-)
392	7646	2514	NS4B	245	C	0	0	A	S	TCT	0.26 (1)	- (-)	- (-)	- (-)	- (-)	- (-)	- (-)	0.35 (1)	- (-)
392	7688	2528	NS5	8	H	1	1	L	P	CCG	0.26 (1)	- (-)	- (-)	- (-)	- (-)	- (-)	- (-)	0.35 (1)	- (-)
387	7739	2545	NS5	25	H	1	0	Y	H	CAC	0.26 (1)	- (-)	- (-)	- (-)	- (-)	- (-)	- (-)	- (-)	10.00 (1)
390	7799	2565	NS5	45	H	1	0	K	M	ATG	0.26 (1)	- (-)	- (-)	- (-)	- (-)	- (-)	1.49 (1)	- (-)	- (-)
388	7823	2573	NS5	53	E	1	1	H	Y	TAT	0.26 (1)	- (-)	- (-)	- (-)	- (-)	- (-)	- (-)	0.35 (1)	- (-)
392	7865	2587	NS5	67	T	1	0	E	D	GAT	0.77 (3)	- (-)	- (-)	- (-)	- (-)	- (-)	- (-)	1.05 (3)	- (-)
392	7886	2594	NS5	74	C	1	0	Y	H	CAT	1.02 (4)	- (-)	- (-)	- (-)	- (-)	- (-)	2.99 (2)	0.70 (2)	- (-)
392	7895	2597	NS5	77	E	0	0	V	F	TTC	0.26 (1)	- (-)	- (-)	- (-)	- (-)	- (-)	- (-)	- (-)	10.00 (1)
392	7898	2598	NS5	78	E	0	0	I	V	GTT	0.77 (3)	- (-)	- (-)	- (-)	- (-)	- (-)	- (-)	1.05 (3)	- (-)
389	7937	2611	NS5	91	H	0	0	A	V	GTC	2.06 (8)	- (-)	- (-)	- (-)	- (-)	- (-)	5.97 (4)	1.41 (4)	- (-)
389	7937	2611	NS5	91	H	0	0	A	T	ACC	1.03 (4)	- (-)	- (-)	- (-)	- (-)	- (-)	1.49 (1)	1.06 (3)	- (-)
376	8006	2634	NS5	114	C	1	1	T	M	ATG	10.64 (40)	100.00 (1)	100.00 (1)	100.00 (1)	100.00 (12)	46.15 (6)	1.52 (1)	6.20 (17)	12.50 (1)
376	8006	2634	NS5	114	C	1	1	T	V	GTT	0.27 (1)	- (-)	- (-)	- (-)	- (-)	- (-)	- (-)	0.36 (1)	- (-)
376	8006	2634	NS5	114	C	1	1	T	V	GTG	89.10 (335)	- (-)	- (-)	- (-)	- (-)	53.85 (7)	98.48 (65)	93.43 (256)	87.50 (7)
372	8036	2644	NS5	124	E	0	0	V	I	ATC	0.27 (1)	- (-)	- (-)	- (-)	- (-)	- (-)	- (-)	0.37 (1)	- (-)
373	8081	2659	NS5	139	C	1	0	S	P	CCG	99.46 (371)	100.00 (1)	100.00 (1)	100.00 (1)	100.00 (12)	100.00 (13)	100.00 (66)	99.26 (269)	100.00 (8)
376	8126	2674	NS5	154	H	0	1	P	L	CTT	0.27 (1)	- (-)	- (-)	- (-)	- (-)	- (-)	- (-)	0.36 (1)	- (-)
375	8138	2678	NS5	158	H	1	1	E	-	TAA	0.27 (1)	- (-)	- (-)	- (-)	- (-)	- (-)	- (-)	0.37 (1)	- (-)
376	8141	2679	NS5	159	H	1	1	A	T	ACA	0.27 (1)	- (-)	- (-)	- (-)	- (-)	- (-)	- (-)	0.36 (1)	- (-)
379	8168	2688	NS5	168	H	0	0	V	A	GCG	0.26 (1)	- (-)	- (-)	- (-)	- (-)	- (-)	- (-)	0.36 (1)	- (-)
390	8186	2694	NS5	174	T	1	1	K	R	AGA	0.51 (2)	- (-)	- (-)	- (-)	- (-)	- (-)	3.03 (2)	- (-)	- (-)
394	8207	2701	NS5	181	E	0	0	I	V	GTA	0.25 (1)	- (-)	- (-)	- (-)	- (-)	7.69 (1)	- (-)	- (-)	- (-)
387	8249	2715	NS5	195	H	0	0	L	M	ATG	0.52 (2)	- (-)	- (-)	- (-)	- (-)	- (-)	- (-)	0.71 (2)	- (-)
387	8270	2722	NS5	202	H	1	0	Y	H	CAT	0.26 (1)	- (-)	- (-)	- (-)	- (-)	- (-)	- (-)	0.35 (1)	- (-)
383	8351	2749	NS5	229	H	0	1	I	T	ACT	0.78 (3)	- (-)	- (-)	- (-)	- (-)	- (-)	- (-)	1.08 (3)	- (-)
383	8351	2749	NS5	229	H	0	1	I	T	ACC	98.17 (376)	100.00 (1)	100.00 (1)	100.00 (1)	100.00 (12)	100.00 (13)	100.00 (67)	97.49 (272)	100.00 (9)
384	8408	2768	NS5	248	C	1	1	R	K	AAG	0.26 (1)	- (-)	- (-)	- (-)	- (-)	- (-)	- (-)	0.36 (1)	- (-)
383	8438	2778	NS5	258	E	1	1	N	D	GAT	0.52 (2)	- (-)	- (-)	- (-)	- (-)	- (-)	2.99 (2)	- (-)	- (-)
387	8444	2780	NS5	260	C	1	1	G	D	GAC	0.26 (1)	- (-)	- (-)	- (-)	- (-)	- (-)	- (-)	0.35 (1)	- (-)
390	8465	2787	NS5	267	C	1	0	A	V	GTA	96.92 (378)	100.00 (1)	100.00 (1)	100.00 (1)	100.00 (12)	100.00 (13)	100.00 (67)	95.79 (273)	100.00 (10)
390	8465	2787	NS5	267	C	1	0	A	V	GTG	0.26 (1)	- (-)	- (-)	- (-)	- (-)	- (-)	- (-)	0.35 (1)	- (-)
389	8471	2789	NS5	269	C	1	0	C	Y	TAC	0.26 (1)	- (-)	- (-)	- (-)	- (-)	- (-)	- (-)	0.35 (1)	- (-)
388	8489	2795	NS5	275	H	1	0	L	M	ATG	100.00 (388)	100.00 (1)	100.00 (1)	100.00 (1)	100.00 (12)	100.00 (13)	100.00 (67)	100.00 (283)	100.00 (10)
389	8504	2800	NS5	280	H	1	0	N	D	GAC	0.26 (1)	- (-)	- (-)	- (-)	- (-)	- (-)	1.49 (1)	- (-)	- (-)
389	8504	2800	NS5	280	H	1	0	N	S	AGC	0.26 (1)	- (-)	- (-)	- (-)	- (-)	- (-)	- (-)	0.35 (1)	- (-)
388	8510	2802	NS5	282	H	0	0	V	I	ATT	100.00 (388)	100.00 (1)	100.00 (1)	100.00 (1)	100.00 (12)	100.00 (13)	100.00 (67)	100.00 (283)	100.00 (10)
390	8525	2807	NS5	287	H	1	1	S	A	GCT	0.26 (1)	- (-)	- (-)	- (-)	- (-)	- (-)	- (-)	0.35 (1)	- (-)
391	8531	2809	NS5	289	T	1	0	H	Q	CAA	0.51 (2)	- (-)	- (-)	- (-)	- (-)	- (-)	- (-)	0.70 (2)	- (-)
391	8531	2809	NS5	289	T	1	0	H	K	AAA	0.26 (1)	- (-)	- (-)	- (-)	- (-)	- (-)	- (-)	0.35 (1)	- (-)
391	8549	2815	NS5	295	C	1	0	F	V	GTT	0.51 (2)	- (-)	- (-)	- (-)	- (-)	- (-)	- (-)	0.70 (2)	- (-)
385	8597	2831	NS5	311	E	1	1	E	V	GTG	0.26 (1)	- (-)	- (-)	- (-)	- (-)	- (-)	1.52 (1)	- (-)	- (-)
385	8597	2831	NS5	311	E	1	1	E	D	GAT	0.52 (2)	- (-)	- (-)	- (-)	- (-)	- (-)	- (-)	0.71 (2)	- (-)
383	8603	2833	NS5	313	C	1	1	P	A	GCC	0.26 (1)	- (-)	- (-)	- (-)	- (-)	- (-)	- (-)	0.36 (1)	- (-)
384	8609	2835	NS5	315	C	1	1	Q	R	CGA	0.26 (1)	- (-)	- (-)	- (-)	- (-)	- (-)	- (-)	0.35 (1)	- (-)
384	8630	2842	NS5	322	E	1	0	I	V	GTA	24.22 (93)	- (-)	- (-)	- (-)	- (-)	46.15 (6)	3.03 (2)	29.43 (83)	25.00 (2)
383	8645	2847	NS5	327	H	1	0	R	K	AAG	0.78 (3)	- (-)	- (-)	- (-)	- (-)	- (-)	- (-)	1.07 (3)	- (-)
384	8672	2856	NS5	336	C	0	1	V	A	GCG	0.26 (1)	- (-)	- (-)	- (-)	- (-)	- (-)	- (-)	0.35 (1)	- (-)
384	8675	2857	NS5	337	H	1	0	T	A	GCT	0.26 (1)	- (-)	- (-)	- (-)	- (-)	- (-)	- (-)	0.35 (1)	- (-)
400	8786	2894	NS5	374	H	0	0	V	I	ATT	0.50 (2)	- (-)	- (-)	- (-)	8.33 (1)	- (-)	- (-)	0.34 (1)	- (-)
399	8792	2896	NS5	376	H	1	0	N	T	ACC	0.25 (1)	- (-)	- (-)	- (-)	- (-)	- (-)	- (-)	0.34 (1)	- (-)
399	8792	2896	NS5	376	H	1	0	N	S	AGC	99.75 (398)	100.00 (1)	100.00 (1)	100.00 (1)	100.00 (12)	100.00 (13)	100.00 (67)	99.66 (295)	100.00 (8)
400	8795	2897	NS5	377	H	0	0	M	I	ATA	0.25 (1)	- (-)	- (-)	- (-)	- (-)	- (-)	- (-)	0.34 (1)	- (-)
400	8810	2902	NS5	382	H	0	0	L	S	TCG	0.25 (1)	- (-)	- (-)	- (-)	- (-)	- (-)	- (-)	0.34 (1)	- (-)
400	8816	2904	NS5	384	H	1	0	K	Q	CAA	0.50 (2)	- (-)	- (-)	- (-)	- (-)	- (-)	- (-)	0.67 (2)	- (-)
400	8816	2904	NS5	384	H	1	0	K	R	AGA	0.50 (2)	- (-)	- (-)	- (-)	- (-)	- (-)	1.49 (1)	0.34 (1)	- (-)
401	8828	2908	NS5	388	S	1	1	K	R	AGA	0.50 (2)	- (-)	- (-)	- (-)	- (-)	- (-)	- (-)	0.67 (2)	- (-)
401	8831	2909	NS5	389	S	1	1	H	Y	TAC	0.25 (1)	- (-)	- (-)	- (-)	- (-)	- (-)	- (-)	0.34 (1)	- (-)
401	8831	2909	NS5	389	S	1	1	H	N	AAC	0.50 (2)	- (-)	- (-)	- (-)	- (-)	- (-)	- (-)	0.67 (2)	- (-)
401	8870	2922	NS5	402	H	1	0	N	K	AAA	0.25 (1)	- (-)	- (-)	- (-)	- (-)	- (-)	- (-)	0.34 (1)	- (-)
400	8876	2924	NS5	404	H	0	0	V	I	ATT	0.25 (1)	- (-)	- (-)	- (-)	- (-)	- (-)	- (-)	0.34 (1)	- (-)
394	8885	2927	NS5	407	T	1	0	N	S	AGT	0.25 (1)	- (-)	- (-)	- (-)	- (-)	- (-)	- (-)	0.34 (1)	- (-)
395	8903	2933	NS5	413	C	0	0	I	V	GTA	0.25 (1)	- (-)	- (-)	- (-)	- (-)	- (-)	1.49 (1)	- (-)	- (-)
393	8930	2942	NS5	422	S	1	1	T	I	ATT	0.25 (1)	- (-)	- (-)	- (-)	- (-)	- (-)	- (-)	0.34 (1)	- (-)
394	8948	2948	NS5	428	T	1	1	N	K	AAA	0.51 (2)	- (-)	- (-)	- (-)	- (-)	- (-)	- (-)	0.69 (2)	- (-)
394	8948	2948	NS5	428	T	1	1	N	S	AGC	0.25 (1)	- (-)	- (-)	- (-)	- (-)	- (-)	- (-)	0.34 (1)	- (-)
396	8978	2958	NS5	438	H	1	0	K	R	AGG	0.25 (1)	- (-)	- (-)	- (-)	- (-)	- (-)	- (-)	0.34 (1)	- (-)
392	8990	2962	NS5	442	H	0	0	H	Y	TAC	2.55 (10)	- (-)	- (-)	- (-)	- (-)	- (-)	1.49 (1)	3.11 (9)	- (-)
392	8990	2962	NS5	442	H	0	0	H	R	CGC	0.26 (1)	- (-)	- (-)	- (-)	- (-)	- (-)	- (-)	0.35 (1)	- (-)
395	9026	2974	NS5	454	E	0	0	N	I	ATC	0.25 (1)	- (-)	- (-)	- (-)	- (-)	- (-)	- (-)	0.34 (1)	- (-)
394	9029	2975	NS5	455	E	0	0	M	T	ACA	0.25 (1)	- (-)	- (-)	- (-)	- (-)	- (-)	- (-)	0.34 (1)	- (-)
394	9194	3030	NS5	510	T	1	0	G	V	GTG	0.51 (2)	- (-)	- (-)	- (-)	- (-)	- (-)	- (-)	0.69 (2)	- (-)
387	9209	3035	NS5	515	H	0	0	R	K	AAA	1.03 (4)	- (-)	- (-)	- (-)	- (-)	- (-)	- (-)	1.41 (4)	- (-)
388	9221	3039	NS5	519	H	0	0	V	I	ATC	0.52 (2)	- (-)	- (-)	- (-)	- (-)	- (-)	- (-)	0.70 (2)	- (-)
388	9230	3042	NS5	522	H	1	0	E	K	AAG	0.77 (3)	- (-)	- (-)	- (-)	- (-)	- (-)	- (-)	1.06 (3)	- (-)
388	9239	3045	NS5	525	H	1	1	R	C	TGC	27.06 (105)	- (-)	- (-)	- (-)	- (-)	- (-)	8.96 (6)	33.10 (94)	55.56 (5)
388	9239	3045	NS5	525	H	1	1	R	S	AGC	0.26 (1)	- (-)	- (-)	- (-)	- (-)	- (-)	- (-)	0.35 (1)	- (-)
388	9242	3046	NS5	526	S	1	1	T	I	ATA	98.71 (383)	100.00 (1)	100.00 (1)	100.00 (1)	100.00 (12)	100.00 (13)	98.51 (66)	98.59 (280)	100.00 (9)
392	9245	3047	NS5	527	S	1	1	P	S	TCA	1.28 (5)	- (-)	- (-)	- (-)	- (-)	- (-)	1.49 (1)	1.39 (4)	- (-)
392	9254	3050	NS5	530	C	1	1	K	R	AGA	0.26 (1)	- (-)	- (-)	- (-)	- (-)	- (-)	- (-)	0.35 (1)	- (-)
392	9254	3050	NS5	530	C	1	1	K	R	AGG	99.74 (391)	100.00 (1)	100.00 (1)	100.00 (1)	100.00 (12)	100.00 (13)	100.00 (67)	99.65 (287)	100.00 (9)
390	9299	3065	NS5	545	H	1	0	R	S	AGT	0.26 (1)	- (-)	- (-)	- (-)	- (-)	- (-)	- (-)	0.35 (1)	- (-)
386	9326	3074	NS5	554	H	0	0	I	V	GTC	2.07 (8)	- (-)	- (-)	- (-)	- (-)	- (-)	- (-)	2.83 (8)	- (-)
386	9332	3076	NS5	556	H	1	0	N	H	CAC	0.52 (2)	- (-)	- (-)	- (-)	- (-)	- (-)	- (-)	0.71 (2)	- (-)
392	9347	3081	NS5	561	H	1	0	G	E	GAG	0.26 (1)	- (-)	- (-)	- (-)	- (-)	- (-)	- (-)	0.35 (1)	- (-)
402	9389	3095	NS5	575	S	1	0	Q	H	CAT	0.25 (1)	- (-)	- (-)	- (-)	- (-)	- (-)	- (-)	0.34 (1)	- (-)
399	9422	3106	NS5	586	H	1	1	E	G	GGA	0.25 (1)	- (-)	- (-)	- (-)	- (-)	- (-)	- (-)	0.34 (1)	- (-)
398	9425	3107	NS5	587	H	1	1	R	K	AAA	100.00 (398)	100.00 (1)	100.00 (1)	100.00 (1)	100.00 (12)	100.00 (13)	100.00 (67)	100.00 (294)	100.00 (9)
394	9458	3118	NS5	598	S	1	1	Q	K	AAA	0.25 (1)	- (-)	- (-)	- (-)	- (-)	- (-)	- (-)	- (-)	10.00 (1)
388	9536	3144	NS5	624	H	0	0	N	S	AGT	2.58 (10)	- (-)	- (-)	- (-)	- (-)	- (-)	- (-)	3.51 (10)	- (-)
386	9551	3149	NS5	629	T	1	0	E	G	GGA	0.26 (1)	- (-)	- (-)	- (-)	- (-)	- (-)	- (-)	0.35 (1)	- (-)
384	9590	3162	NS5	642	T	1	0	P	S	TCA	97.40 (374)	100.00 (1)	100.00 (1)	- (-)	91.67 (11)	100.00 (13)	96.97 (64)	97.86 (275)	100.00 (9)
385	9593	3163	NS5	643	H	1	0	E	G	GGG	0.26 (1)	- (-)	- (-)	- (-)	- (-)	- (-)	- (-)	0.35 (1)	- (-)
383	9602	3166	NS5	646	H	1	0	T	N	AAC	0.26 (1)	- (-)	- (-)	- (-)	- (-)	- (-)	- (-)	0.36 (1)	- (-)
382	9605	3167	NS5	647	H	1	0	S	N	AAC	100.00 (382)	100.00 (1)	100.00 (1)	100.00 (1)	100.00 (12)	100.00 (13)	100.00 (66)	100.00 (279)	100.00 (9)
383	9614	3170	NS5	650	H	1	0	Q	R	CGG	0.52 (2)	- (-)	- (-)	- (-)	- (-)	- (-)	- (-)	0.71 (2)	- (-)
384	9617	3171	NS5	651	H	1	1	S	N	AAC	0.26 (1)	- (-)	- (-)	- (-)	- (-)	- (-)	- (-)	0.36 (1)	- (-)
383	9626	3174	NS5	654	H	1	1	W	R	CGG	0.52 (2)	- (-)	- (-)	- (-)	- (-)	- (-)	- (-)	0.71 (2)	- (-)
383	9632	3176	NS5	656	H	0	0	R	S	AGT	0.26 (1)	- (-)	- (-)	- (-)	- (-)	- (-)	- (-)	- (-)	11.11 (1)
387	9650	3182	NS5	662	E	0	1	V	I	ATC	0.26 (1)	- (-)	- (-)	- (-)	- (-)	- (-)	- (-)	0.35 (1)	- (-)
392	9671	3189	NS5	669	E	0	1	V	-	TGA	0.26 (1)	- (-)	- (-)	- (-)	- (-)	- (-)	- (-)	0.35 (1)	- (-)
392	9671	3189	NS5	669	E	0	1	V	G	GGG	0.26 (1)	100.00 (1)	- (-)	- (-)	- (-)	- (-)	- (-)	- (-)	- (-)
391	9674	3190	NS5	670	C	0	0	K	R	AGG	2.05 (8)	- (-)	- (-)	- (-)	- (-)	- (-)	- (-)	2.80 (8)	- (-)
390	9695	3197	NS5	677	H	0	0	A	S	TCA	0.26 (1)	- (-)	- (-)	- (-)	- (-)	- (-)	- (-)	0.35 (1)	- (-)
373	9773	3223	NS5	703	S	1	1	S	V	GTC	0.27 (1)	- (-)	- (-)	- (-)	- (-)	- (-)	- (-)	0.37 (1)	- (-)
373	9773	3223	NS5	703	S	1	1	S	D	GAC	99.73 (372)	100.00 (1)	100.00 (1)	100.00 (1)	100.00 (12)	100.00 (13)	100.00 (67)	99.63 (267)	100.00 (10)
370	9821	3239	NS5	719	E	1	0	Y	H	CAT	100.00 (370)	100.00 (1)	100.00 (1)	100.00 (1)	100.00 (12)	100.00 (13)	100.00 (67)	100.00 (266)	100.00 (9)
369	9839	3245	NS5	725	E	1	0	S	P	CCC	0.27 (1)	- (-)	- (-)	- (-)	- (-)	- (-)	- (-)	0.38 (1)	- (-)
368	9845	3247	NS5	727	E	0	0	V	E	GAG	0.27 (1)	- (-)	- (-)	- (-)	- (-)	- (-)	- (-)	0.38 (1)	- (-)
361	9902	3266	NS5	746	S	1	1	A	V	GTG	0.28 (1)	- (-)	- (-)	- (-)	- (-)	- (-)	1.49 (1)	- (-)	- (-)
388	10046	3314	NS5	794	C	1	1	R	G	GGA	0.26 (1)	- (-)	- (-)	- (-)	- (-)	- (-)	- (-)	0.35 (1)	- (-)
388	10070	3322	NS5	802	C	1	0	K	Q	CAG	0.26 (1)	- (-)	- (-)	- (-)	8.33 (1)	- (-)	- (-)	- (-)	- (-)
390	10079	3325	NS5	805	T	0	1	W	R	AGA	0.26 (1)	- (-)	- (-)	- (-)	- (-)	- (-)	- (-)	0.35 (1)	- (-)
390	10082	3326	NS5	806	S	0	1	M	Q	CAG	0.26 (1)	- (-)	- (-)	- (-)	- (-)	- (-)	- (-)	0.35 (1)	- (-)
391	10088	3328	NS5	808	S	1	0	T	I	ATT	13.30 (52)	- (-)	- (-)	- (-)	- (-)	- (-)	- (-)	18.18 (52)	- (-)
393	10103	3333	NS5	813	H	1	0	V	A	GCG	0.51 (2)	- (-)	- (-)	- (-)	- (-)	- (-)	- (-)	0.69 (2)	- (-)
394	10106	3334	NS5	814	H	0	0	V	A	GCG	0.25 (1)	- (-)	- (-)	- (-)	- (-)	- (-)	- (-)	0.34 (1)	- (-)
394	10124	3340	NS5	820	T	0	0	I	M	ATG	0.25 (1)	- (-)	- (-)	- (-)	- (-)	- (-)	- (-)	- (-)	11.11 (1)
392	10154	3350	NS5	830	C	1	1	T	A	GCC	0.26 (1)	- (-)	- (-)	- (-)	- (-)	- (-)	- (-)	0.34 (1)	- (-)
392	10157	3351	NS5	831	C	1	1	P	L	CTA	0.51 (2)	- (-)	- (-)	- (-)	- (-)	- (-)	- (-)	0.69 (2)	- (-)
393	10160	3352	NS5	832	C	0	1	V	I	ATT	0.51 (2)	- (-)	- (-)	- (-)	8.33 (1)	- (-)	- (-)	0.34 (1)	- (-)
393	10163	3353	NS5	833	C	1	1	T	A	GCG	15.01 (59)	- (-)	- (-)	- (-)	- (-)	- (-)	50.75 (34)	8.59 (25)	- (-)
394	10190	3362	NS5	842	C	1	1	G	E	GAA	0.25 (1)	- (-)	- (-)	- (-)	- (-)	- (-)	1.49 (1)	- (-)	- (-)
396	10220	3372	NS5	852	C	0	0	L	F	TTC	0.25 (1)	- (-)	- (-)	- (-)	- (-)	- (-)	- (-)	0.34 (1)	- (-)
397	10241	3379	NS5	859	H	1	1	T	S	TCC	0.25 (1)	- (-)	- (-)	- (-)	- (-)	- (-)	- (-)	0.34 (1)	- (-)
397	10265	3387	NS5	867	H	1	0	D	N	AAT	1.26 (5)	- (-)	- (-)	100.00 (1)	- (-)	- (-)	2.99 (2)	0.68 (2)	- (-)
397	10265	3387	NS5	867	H	1	0	D	N	AAC	98.74 (392)	100.00 (1)	100.00 (1)	- (-)	100.00 (12)	100.00 (13)	97.01 (65)	99.32 (291)	100.00 (9)
395	10274	3390	NS5	870	H	1	0	N	H	CAC	0.25 (1)	- (-)	- (-)	- (-)	- (-)	- (-)	- (-)	0.34 (1)	- (-)
395	10274	3390	NS5	870	H	1	0	N	S	AGC	0.25 (1)	- (-)	- (-)	- (-)	- (-)	- (-)	- (-)	0.34 (1)	- (-)
396	10277	3391	NS5	871	H	1	0	M	I	ATA	0.25 (1)	- (-)	- (-)	- (-)	- (-)	- (-)	- (-)	0.34 (1)	- (-)
396	10280	3392	NS5	872	H	0	0	V	M	ATG	1.26 (5)	100.00 (1)	100.00 (1)	100.00 (1)	- (-)	- (-)	- (-)	0.68 (2)	- (-)
397	10292	3396	NS5	876	H	0	0	I	M	ATG	0.50 (2)	- (-)	- (-)	- (-)	- (-)	- (-)	- (-)	0.68 (2)	- (-)
395	10298	3398	NS5	878	T	1	0	D	E	GAG	22.78 (90)	- (-)	- (-)	- (-)	- (-)	46.15 (6)	- (-)	27.49 (80)	44.44 (4)
398	10304	3400	NS5	880	S	1	1	E	G	GGA	0.25 (1)	- (-)	- (-)	- (-)	- (-)	- (-)	- (-)	- (-)	10.00 (1)
397	10307	3401	NS5	881	C	1	1	K	E	GAG	0.25 (1)	- (-)	- (-)	- (-)	- (-)	- (-)	- (-)	0.34 (1)	- (-)
395	10313	3403	NS5	883	C	1	0	M	V	GTG	0.51 (2)	- (-)	100.00 (1)	- (-)	- (-)	- (-)	- (-)	0.34 (1)	- (-)
395	10313	3403	NS5	883	C	1	0	M	T	ACG	0.25 (1)	- (-)	- (-)	- (-)	- (-)	- (-)	- (-)	0.34 (1)	- (-)
