# Supplementary material for: Multiscale analysis for patterns of Zika virus genotype emergence, spread, and consequence
Source: PLoS One. 2019 Dec 6;14(12):e0225699. doi: 10.1371/journal.pone.0225699 (PMC6897431; doi:10.1371/journal.pone.0225699)
Supplement: S3 Table — Amino acid epidemic related mutations (“Epi_AA”) are listed by gene name (“Gene”) and a residue number (“Residue”) for each ZIKV strain within which they are observed. Genome coordinates such as a nucleotide site (“Nt”) and a residue number within a gene are numbered according to reference sequence PRVABC-59, accession # KU501215. A number of genomes (“2006_17_Number_of_strains_with_Epi_AA_mutation”) where a particular mutation is observed is also listed. (XLSX) [file pone.0225699.s005.xlsx]

## Sheet: Suppl_Table_3
Nt	Epi Codon	Gene	Residue	Epi AA	# of 2006-17 strains with Epi AA mutation	Begin	Nt fragment	End	AA fragment	Strain Accession #, Year, Host, Country
128	TTC	Capsid	8	F	1	61	AAATtCGGA	69	KfG	MG645981|2006|Human|Thailand
137	CTC	Capsid	11	L	1	97	GGAcTCCGG	105	GlR	KY014315|2016|Human|Honduras
167	GCA	Capsid	21	A	4	145	GGAGcAGCC	153	GaA	MH157207|2016|Human|Mexico
167	GCA	Capsid	21	A	4	147	GGAGcAGCC	155	GaA	MH157195|2016|Human|Mexico
167	GCA	Capsid	21	A	4	152	GGAGcAGCC	160	GaA	MH157208|2016|Human|Mexico
167	GCA	Capsid	21	A	4	158	GGAGcAGCC	166	GaA	KX051560|2013|Human|Thailand
215	TTT	Capsid	37	F	1	148	GGAtTTCTG	156	GfL	MG645981|2006|Human|Thailand
275	ATG	Capsid	57	M	1	253	TTCAtGGCA	261	FmA	MF574571|2015|Human|Colombia
332	GAT	Capsid	76	D	2	329	AAAGAtGCT	337	KdA	KU744693|2016|Human|Venezuela
332	GAT	Capsid	76	D	2	330	AAAGAtGCT	338	KdA	KX702400|2016|Human|Venezuela
344	ACA	Capsid	80	T	15	243	GAAACAATA	251	ETI	MF574575|2015|Human|Colombia
344	ACA	Capsid	80	T	15	302	GAAACAATA	310	ETI	MF574578|2016|Human|Colombia
344	ACA	Capsid	80	T	15	303	GAAACAATA	311	ETI	KY785464|2016|Human|Puerto Rico
344	ACA	Capsid	80	T	15	304	GAAACAATA	312	ETI	KY014308|2016|Human|Brazil
344	ACA	Capsid	80	T	15	305	GAAACAATA	313	ETI	KY785462|2016|Human|Puerto Rico
344	ACA	Capsid	80	T	15	308	GAAACAATA	316	ETI	MF574579|2016|Human|Colombia
344	ACA	Capsid	80	T	15	314	GAAACAATA	322	ETI	KX087101|2015|Human|Puerto Rico
344	ACA	Capsid	80	T	15	314	GAAACAATA	322	ETI	KY075933|2016|Human|USA
344	ACA	Capsid	80	T	15	323	GAAACAATA	331	ETI	MF574563|2015|Human|Colombia
344	ACA	Capsid	80	T	15	323	GAAACAATA	331	ETI	MF574564|2015|Human|Colombia
344	ACA	Capsid	80	T	15	323	GAAACAATA	331	ETI	MF574569|2015|Human|Colombia
344	ACA	Capsid	80	T	15	324	GAAACAATA	332	ETI	KX601168|2015|Human|Puerto Rico
344	ACA	Capsid	80	T	15	329	GAAACAATA	337	ETI	KY075934|2016|Human|USA
344	ACA	Capsid	80	T	15	341	GAAACAATA	349	ETI	KU501215|2015|Human|Puerto Rico
344	ACA	Capsid	80	T	15	342	GAAACAATA	350	ETI	KX377337|2015|Human|Puerto Rico
347	ATG	Capsid	81	M	1	305	AtAATgAAG	313	imK	KY785424|2016|Human|Jamaica
374	TCC	Capsid	90	S	1	352	GCTtCCATG	360	AsM	MH157206|2016|Human|Mexico
419	AGC	Capsid	105	S	2	401	CGAaGCGCA	409	RsA	MF801412|2016|Human|Mexico
419	AGC	Capsid	105	S	2	403	CGAaGCGCA	411	RsA	KU729218|2015|Human|Brazil
422	ACA	Capsid	106	T	11	355	GGCaCAGAT	363	GtD	MG645981|2006|Human|Thailand
422	ACA	Capsid	106	T	11	389	GGCaCAGAc	397	GtD	KX694532|2013|Human|Thailand
422	ACA	Capsid	106	T	11	392	GGCaCAGAT	400	GtD	KU179098|2014|Human|Indonesia
422	ACA	Capsid	106	T	11	411	GGCaCAGAT	419	GtD	MH119185|2016|Human|Thailand
422	ACA	Capsid	106	T	11	413	GGCaCAGAT	421	GtD	KX051560|2013|Human|Thailand
422	ACA	Capsid	106	T	11	413	GGCaCAGAT	421	GtD	KX051562|2015|Human|Thailand
422	ACA	Capsid	106	T	11	415	GGCaCAGAT	423	GtD	KX766028|2016|Human|Dominican Rep
422	ACA	Capsid	106	T	11	416	GGCaCAGAT	424	GtD	KX051561|2013|Human|Thailand
422	ACA	Capsid	106	T	11	420	GGCaCAGAc	428	GtD	KY272987|2016|Human|Thailand
422	ACA	Capsid	106	T	11	420	GGCaCAGAT	428	GtD	KU681081|2014|Human|Thailand
422	ACA	Capsid	106	T	11	420	GGCaCAGAT	428	GtD	KU955593|2010|Human|Cambodia
425	GAA	Capsid	107	E	66	316	GCAGAaACT	324	AeT	KU820898|2016|Human|Venezuela
425	GAA	Capsid	107	E	66	324	GCAGAaACT	332	AeT	MF574575|2015|Human|Colombia
425	GAA	Capsid	107	E	66	326	GCAGAaACT	334	AeT	MF574572|2015|Human|Colombia
425	GAA	Capsid	107	E	66	341	GCAGAaACT	349	AeT	KY558999|2016|Human|Brazil
425	GAA	Capsid	107	E	66	341	GCAGAaACT	349	AeT	KY559014|2016|Human|Brazil
425	GAA	Capsid	107	E	66	341	GCAGAaACT	349	AeT	KY559015|2016|Human|Brazil
425	GAA	Capsid	107	E	66	351	GCAGAaACT	359	AeT	KX548902|2015|Human|Colombia
425	GAA	Capsid	107	E	66	351	GCAGAaACT	359	AeT	MF574566|2015|Human|Colombia
425	GAA	Capsid	107	E	66	352	GCAGAaACT	360	AeT	MF574554|2015|Human|Colombia
425	GAA	Capsid	107	E	66	359	GCAGAaACT	367	AeT	MF574567|2015|Human|Colombia
425	GAA	Capsid	107	E	66	360	GCAGAaACT	368	AeT	MF574553|2015|Human|Colombia
425	GAA	Capsid	107	E	66	360	GCAGAaACT	368	AeT	MF574583|2016|Human|Colombia
425	GAA	Capsid	107	E	66	361	GCAGAaACT	369	AeT	MF574586|2016|Human|Colombia
425	GAA	Capsid	107	E	66	361	GCAGAaACT	369	AeT	MF574587|2016|Human|Colombia
425	GAA	Capsid	107	E	66	363	GCAGAaACT	371	AeT	KU647676|2015|Human|Martinique
425	GAA	Capsid	107	E	66	363	GCAGAaACT	371	AeT	KU922923|2016|Human|Mexico
425	GAA	Capsid	107	E	66	363	GCAGAaACT	371	AeT	KU922960|2016|Human|Mexico
425	GAA	Capsid	107	E	66	364	GCAGAaACT	372	AeT	MF574584|2016|Human|Colombia
425	GAA	Capsid	107	E	66	365	GCAGAaACT	373	AeT	KY785451|2016|Human|Martinique
425	GAA	Capsid	107	E	66	372	GCAGAaACT	380	AeT	KX156775|2015|Human|Panama
425	GAA	Capsid	107	E	66	372	GCAGAaACT	380	AeT	KX156776|2015|Human|Panama
425	GAA	Capsid	107	E	66	372	GCAGAaACT	380	AeT	KY693678|2016|Human|Peru
425	GAA	Capsid	107	E	66	378	GCAGAaACT	386	AeT	MF574570|2015|Human|Colombia
425	GAA	Capsid	107	E	66	381	GCAGAaACT	389	AeT	KY785466|2016|Human|Colombia
425	GAA	Capsid	107	E	66	381	GCAGAaACT	389	AeT	MF574559|2015|Human|Colombia
425	GAA	Capsid	107	E	66	382	GCAGAaACT	390	AeT	KY785469|2016|Human|Colombia
425	GAA	Capsid	107	E	66	382	GCAGAaACT	390	AeT	MF574585|2016|Human|Colombia
425	GAA	Capsid	107	E	66	383	GCAGAaACT	391	AeT	MF574580|2016|Human|Colombia
425	GAA	Capsid	107	E	66	383	GCAGAaACT	391	AeT	MF574581|2016|Human|Colombia
425	GAA	Capsid	107	E	66	383	GCAGAaACT	391	AeT	MF574582|2016|Human|Colombia
425	GAA	Capsid	107	E	66	383	GCAGAaACT	391	AeT	MF574588|2016|Human|Colombia
425	GAA	Capsid	107	E	66	385	GCAGAaACT	393	AeT	KY785417|2016|Human|Colombia
425	GAA	Capsid	107	E	66	387	GCAGAaACT	395	AeT	KX156774|2015|Human|Panama
425	GAA	Capsid	107	E	66	392	GCAGAaACT	400	AeT	MF574565|2015|Human|Colombia
425	GAA	Capsid	107	E	66	394	GCAGAaACT	402	AeT	KX198135|2016|Human|Panama
425	GAA	Capsid	107	E	66	394	GCAGAaACT	402	AeT	KY693679|2016|Human|Peru
425	GAA	Capsid	107	E	66	395	GCAGAaACT	403	AeT	KY075932|2016|Human|USA
425	GAA	Capsid	107	E	66	395	GCAGAaACT	403	AeT	KY317939|2016|Human|Colombia
425	GAA	Capsid	107	E	66	396	GCAGAaACT	404	AeT	KY317937|2016|Human|Colombia
425	GAA	Capsid	107	E	66	396	GCAGAaACT	404	AeT	KY317938|2016|Human|Colombia
425	GAA	Capsid	107	E	66	397	GCAGAaACT	405	AeT	KY317936|2016|Human|Colombia
425	GAA	Capsid	107	E	66	397	GCAGAaACT	405	AeT	KY317940|2016|Human|Colombia
425	GAA	Capsid	107	E	66	397	GCAGAaACT	405	AeT	KY785455|2016|Human|Brazil
425	GAA	Capsid	107	E	66	402	GCAGAaACT	410	AeT	MF574552|2015|Human|Colombia
425	GAA	Capsid	107	E	66	403	GCAGAaACT	411	AeT	MF574571|2015|Human|Colombia
425	GAA	Capsid	107	E	66	404	GCAGAaACT	412	AeT	MF574555|2015|Human|Colombia
425	GAA	Capsid	107	E	66	404	GCAGAaACT	412	AeT	MF574556|2015|Human|Colombia
425	GAA	Capsid	107	E	66	404	GCAGAaACT	412	AeT	MF574558|2015|Human|Colombia
425	GAA	Capsid	107	E	66	404	GCAGAaACT	412	AeT	MF574560|2015|Human|Colombia
425	GAA	Capsid	107	E	66	404	GCAGAaACT	412	AeT	MF574561|2015|Human|Colombia
425	GAA	Capsid	107	E	66	404	GCAGAaACT	412	AeT	MF574562|2015|Human|Colombia
425	GAA	Capsid	107	E	66	404	GCAGAaACT	412	AeT	MF574563|2015|Human|Colombia
425	GAA	Capsid	107	E	66	404	GCAGAaACT	412	AeT	MF574564|2015|Human|Colombia
425	GAA	Capsid	107	E	66	404	GCAGAaACT	412	AeT	MF574568|2015|Human|Colombia
425	GAA	Capsid	107	E	66	404	GCAGAaACT	412	AeT	MF574569|2015|Human|Colombia
425	GAA	Capsid	107	E	66	404	GCAGAaACT	412	AeT	MF574573|2015|Human|Colombia
425	GAA	Capsid	107	E	66	404	GCAGAaACT	412	AeT	MF574574|2015|Human|Colombia
425	GAA	Capsid	107	E	66	404	GCAGAaACT	412	AeT	MF574576|2015|Human|Colombia
425	GAA	Capsid	107	E	66	404	GCAGAaACT	412	AeT	MF574577|2015|Human|Colombia
425	GAA	Capsid	107	E	66	406	GCAGAaACT	414	AeT	KX087102|2015|Human|Colombia
425	GAA	Capsid	107	E	66	410	GCAGAaACT	418	AeT	KY014303|2016|Human|Dominican Rep
425	GAA	Capsid	107	E	66	423	GCAGAaACT	431	AeT	KU820897|2015|Human|Colombia
425	GAA	Capsid	107	E	66	423	GCAGAaACT	431	AeT	KX247646|2016|Human|Colombia
425	GAA	Capsid	107	E	66	423	GCAGAaACT	431	AeT	KX702400|2016|Human|Venezuela
425	GAA	Capsid	107	E	66	423	GCAGAaACT	431	AeT	KX893855|2016|Human|Venezuela
425	GAA	Capsid	107	E	66	423	GCAGAaACT	431	AeT	KY989971|2015|Human|Colombia
425	GAG	Capsid	107	E	1	404	GCAGAgACT	412	AeT	MF574557|2015|Human|Colombia
431	AAT	Capsid	109	N	10	322	ACTAaTGTC	330	TnV	KU866423|2016|Human|Samoa
431	AAT	Capsid	109	N	10	322	ACTAaTGTC	330	TnV	KX185891|2016|Human|Samoa
431	AAT	Capsid	109	N	10	356	ACTAaTGTC	364	TnV	KU997667|2016|Human|Imported
431	AAT	Capsid	109	N	10	362	ACTAaTGTC	370	TnV	KU955589|2016|Human|Samoa
431	AAT	Capsid	109	N	10	380	ACTAaTGTC	388	TnV	KU963796|2016|Human|Samoa
431	AAT	Capsid	109	N	10	416	ACTAaTGTC	424	TnV	KX013000|2016|Human|Fiji
431	AAT	Capsid	109	N	10	420	ACTAaTGTC	428	TnV	KX266255|2016|Human|Fiji
431	AAT	Capsid	109	N	10	426	ACTAaTGTC	434	TnV	KX117076|2016|Human|Fiji
431	AAT	Capsid	109	N	10	429	ACTAaTGTC	437	TnV	KX806557|2016|Human|Tonga
431	AAT	Capsid	109	N	10	429	ACTAaTGTC	437	TnV	LC191864|2016|Human|Fiji
434	TTC	Capsid	110	F	1	416	AGTtTCGGA	424	SfG	MF434518|2016|Human|Nicaragua
443	ATT	Capsid	113	I	2	403	ATTaTTGGC	411	IiG	KY785449|2016|Human|Dominican Rep
443	ATT	Capsid	113	I	2	403	ATTaTTGGC	411	IiG	KY785463|2016|Human|Dominican Rep
464	GTT	Capsid	120	V	1	355	ACAGtTATG	363	TvM	MF438286|2017|Human|Cuba
473	GCA	Pr	1	A	2	433	GCAGCaGAG	441	AAE	KY785422|2016|Mosquito|USA
473	GCA	Pr	1	A	2	443	GCAGCaGAG	451	AAE	KY075937|2016|Mosquito|USA
473	GCG	Pr	1	A	397	145	GCAGCGGAG	153	AAE	MH157211|2016|Human|Mexico
473	GCG	Pr	1	A	397	364	GCAGCGGAG	372	AAE	KU501216|2015|Human|Guatemala
473	GCG	Pr	1	A	397	364	GCAGCGGAG	372	AAE	KU501217|2015|Human|Guatemala
473	GCG	Pr	1	A	397	364	GCAGCGGAG	372	AAE	KU820898|2016|Human|Venezuela
473	GCG	Pr	1	A	397	364	GCAGCGGAG	372	AAE	KU866423|2016|Human|Samoa
473	GCG	Pr	1	A	397	364	GCAGCGGAG	372	AAE	KX056898|2016|Human|Venezuela
473	GCG	Pr	1	A	397	364	GCAGCGGAG	372	AAE	KX185891|2016|Human|Samoa
473	GCG	Pr	1	A	397	364	GCAGCGGAG	372	AAE	KY003153|2016|Human|Imported
473	GCG	Pr	1	A	397	364	GCAGCGGAG	372	AAE	KY003154|2016|Human|Imported
473	GCG	Pr	1	A	397	364	GCAGCGGAG	372	AAE	KY120352|2016|Human|Brazil
473	GCG	Pr	1	A	397	364	GCAGCGGAG	372	AAE	MF438286|2017|Human|Cuba
473	GCG	Pr	1	A	397	364	GCAGCGGAG	372	AAE	MF593625|2016|Human|Guatemala
473	GCG	Pr	1	A	397	372	GCAGCGGAG	380	AAE	MF574575|2015|Human|Colombia
473	GCG	Pr	1	A	397	374	GCAGCGGAG	382	AAE	KX421194|2016|Human|Nicaragua
473	GCG	Pr	1	A	397	374	GCAGCGGAG	382	AAE	MF574572|2015|Human|Colombia
473	GCG	Pr	1	A	397	378	GCAGCGGAG	386	AAE	KY325481|2016|Human|USA
473	GCG	Pr	1	A	397	381	GCAGCGGAG	389	AAE	MF664436|2016|Human|Dominican Rep
473	GCG	Pr	1	A	397	389	GCAGCGGAG	397	AAE	KY558999|2016|Human|Brazil
473	GCG	Pr	1	A	397	389	GCAGCGGAG	397	AAE	KY559001|2015|Human|Brazil
473	GCG	Pr	1	A	397	389	GCAGCGGAG	397	AAE	KY559003|2015|Human|Brazil
473	GCG	Pr	1	A	397	389	GCAGCGGAG	397	AAE	KY559004|2016|Human|Brazil
473	GCG	Pr	1	A	397	389	GCAGCGGAG	397	AAE	KY559005|2016|Human|Brazil
473	GCG	Pr	1	A	397	389	GCAGCGGAG	397	AAE	KY559006|2016|Human|Brazil
473	GCG	Pr	1	A	397	389	GCAGCGGAG	397	AAE	KY559007|2016|Human|Brazil
473	GCG	Pr	1	A	397	389	GCAGCGGAG	397	AAE	KY559009|2016|Human|Brazil
473	GCG	Pr	1	A	397	389	GCAGCGGAG	397	AAE	KY559010|2016|Human|Brazil
473	GCG	Pr	1	A	397	389	GCAGCGGAG	397	AAE	KY559011|2016|Human|Brazil
473	GCG	Pr	1	A	397	389	GCAGCGGAG	397	AAE	KY559012|2016|Human|Brazil
473	GCG	Pr	1	A	397	389	GCAGCGGAG	397	AAE	KY559013|2016|Human|Brazil
473	GCG	Pr	1	A	397	389	GCAGCGGAG	397	AAE	KY559014|2016|Human|Brazil
473	GCG	Pr	1	A	397	389	GCAGCGGAG	397	AAE	KY559015|2016|Human|Brazil
473	GCG	Pr	1	A	397	389	GCAGCGGAG	397	AAE	KY559017|2016|Human|Brazil
473	GCG	Pr	1	A	397	389	GCAGCGGAG	397	AAE	KY559018|2016|Human|Brazil
473	GCG	Pr	1	A	397	389	GCAGCGGAG	397	AAE	KY559019|2016|Human|Brazil
473	GCG	Pr	1	A	397	389	GCAGCGGAG	397	AAE	KY559021|2016|Human|Brazil
473	GCG	Pr	1	A	397	389	GCAGCGGAG	397	AAE	KY559023|2016|Human|Brazil
473	GCG	Pr	1	A	397	389	GCAGCGGAG	397	AAE	KY559024|2016|Human|Brazil
473	GCG	Pr	1	A	397	392	GCAGCGGAG	400	AAE	KY441403|2016|Human|Brazil
473	GCG	Pr	1	A	397	393	GCAGCGGAG	401	AAE	MF801396|2016|Human|Mexico
473	GCG	Pr	1	A	397	393	GCAGCGGAG	401	AAE	MF801408|2016|Human|Mexico
473	GCG	Pr	1	A	397	394	GCAGCGGAG	402	AAE	KY441402|2016|Human|Brazil
473	GCG	Pr	1	A	397	398	GCAGCGGAG	406	AAE	KU997667|2016|Human|Imported
473	GCG	Pr	1	A	397	399	GCAGCGGAG	407	AAE	KX548902|2015|Human|Colombia
473	GCG	Pr	1	A	397	399	GCAGCGGAG	407	AAE	MF574566|2015|Human|Colombia
473	GCG	Pr	1	A	397	399	GCgGCGGAG	407	AAE	KY441401|2016|Human|Brazil
473	GCG	Pr	1	A	397	400	GCAGCGGAG	408	AAE	KX520666|2015|Human|Brazil
473	GCG	Pr	1	A	397	400	GCAGCGGAG	408	AAE	MF574554|2015|Human|Colombia
473	GCG	Pr	1	A	397	404	GCAGCGGAG	412	AAE	KU312312|2015|Human|Suriname
473	GCG	Pr	1	A	397	404	GCAGCGGAG	412	AAE	KU758877|2015|Human|French Guiana
473	GCG	Pr	1	A	397	404	GCAGCGGAG	412	AAE	KU955589|2016|Human|Samoa
473	GCG	Pr	1	A	397	405	GCAGCGGAG	413	AAE	MF801384|2016|Human|Honduras
473	GCG	Pr	1	A	397	406	GCAGCGGAG	414	AAE	MF801420|2016|Human|Mexico
473	GCG	Pr	1	A	397	407	GCAGCGGAG	415	AAE	MF574567|2015|Human|Colombia
473	GCG	Pr	1	A	397	407	GCAGCGGAG	415	AAE	MF801404|2016|Human|Mexico
473	GCG	Pr	1	A	397	408	GCAGCGGAG	416	AAE	KU955590|2016|Human|Venezuela
473	GCG	Pr	1	A	397	408	GCAGCGGAG	416	AAE	MF574553|2015|Human|Colombia
473	GCG	Pr	1	A	397	408	GCAGCGGAG	416	AAE	MF574583|2016|Human|Colombia
473	GCG	Pr	1	A	397	409	GCAGCGGAG	417	AAE	MF574586|2016|Human|Colombia
473	GCG	Pr	1	A	397	409	GCAGCGGAG	417	AAE	MF574587|2016|Human|Colombia
473	GCG	Pr	1	A	397	410	GCAGCGGAG	418	AAE	MF801402|2016|Human|Mexico
473	GCG	Pr	1	A	397	411	GCAGCGGAG	419	AAE	KU647676|2015|Human|Martinique
473	GCG	Pr	1	A	397	411	GCAGCGGAG	419	AAE	KU922923|2016|Human|Mexico
473	GCG	Pr	1	A	397	411	GCAGCGGAG	419	AAE	KU922960|2016|Human|Mexico
473	GCG	Pr	1	A	397	411	GCAGCGGAG	419	AAE	KX447509|2013|Human|French Poly
473	GCG	Pr	1	A	397	411	GCAGCGGAG	419	AAE	KX447510|2013|Human|French Poly
473	GCG	Pr	1	A	397	411	GCAGCGGAG	419	AAE	KX447511|2014|Human|French Poly
473	GCG	Pr	1	A	397	411	GCAGCGGAG	419	AAE	KX447512|2013|Human|French Poly
473	GCG	Pr	1	A	397	411	GCAGCGGAG	419	AAE	KX447514|2014|Human|French Poly
473	GCG	Pr	1	A	397	411	GCAGCGGAG	419	AAE	KX447515|2013|Human|French Poly
473	GCG	Pr	1	A	397	411	GCAGCGGAG	419	AAE	KY559027|2016|Human|Brazil
473	GCG	Pr	1	A	397	411	GCAGCGGAG	419	AAE	KY559031|2016|Human|Brazil
473	GCG	Pr	1	A	397	411	GCAGCGGAG	419	AAE	KY559032|2016|Human|Brazil
473	GCG	Pr	1	A	397	412	GCAGCGGAG	420	AAE	KU761564|2016|Human|Venezuela
473	GCG	Pr	1	A	397	412	GCAGCGGAG	420	AAE	MF574584|2016|Human|Colombia
473	GCG	Pr	1	A	397	413	GCAGCGGAG	421	AAE	KY785451|2016|Human|Martinique
473	GCG	Pr	1	A	397	413	GCAGCGGAG	421	AAE	KY785457|2016|Human|USA
473	GCG	Pr	1	A	397	414	GCAGCGGAG	422	AAE	KY014302|2016|Human|Dominican Rep
473	GCG	Pr	1	A	397	416	GCAGCGGAG	424	AAE	MF692778|2016|Human|Thailand
473	GCG	Pr	1	A	397	419	GCAGCGGAG	427	AAE	KY817930|2016|Human|Brazil
473	GCG	Pr	1	A	397	420	GCAGCGGAG	428	AAE	KX156775|2015|Human|Panama
473	GCG	Pr	1	A	397	420	GCAGCGGAG	428	AAE	KX156776|2015|Human|Panama
473	GCG	Pr	1	A	397	420	GCAGCGGAG	428	AAE	KY693678|2016|Human|Peru
473	GCG	Pr	1	A	397	420	GCAGCGGAG	428	AAE	KY693680|2016|Human|Venezuela
473	GCG	Pr	1	A	397	420	GCAGCGGAG	428	AAE	LC369584|2017|Human|Thailand
473	GCG	Pr	1	A	397	420	GCAGCGGAG	428	AAE	MF801398|2016|Human|Mexico
473	GCG	Pr	1	A	397	420	GCAGCGGAG	428	AAE	MF801417|2016|Human|Mexico
473	GCG	Pr	1	A	397	420	GCAGCGGAG	428	AAE	MG595216|2016|Human|Mexico
473	GCG	Pr	1	A	397	421	GCAGCGGAG	429	AAE	KY126351|2016|Human|Thailand
473	GCG	Pr	1	A	397	421	GCAGCGGAG	429	AAE	KY765319|2016|Human|Nicaragua
473	GCG	Pr	1	A	397	421	GCAGCGGAG	429	AAE	MF167360|2016|Human|Venezuela
473	GCG	Pr	1	A	397	421	GCAGCGGAG	429	AAE	MH063264|2017|Human|Cuba
473	GCG	Pr	1	A	397	421	GCAGCGGAG	429	AAE	MH063265|2017|Human|Cuba
473	GCG	Pr	1	A	397	422	GCAGCGGAG	430	AAE	KU963796|2016|Human|Samoa
473	GCG	Pr	1	A	397	422	GCAGCGGAG	430	AAE	KY765322|2016|Human|Nicaragua
473	GCG	Pr	1	A	397	422	GCAGCGGAG	430	AAE	KY765326|2016|Human|Nicaragua
473	GCG	Pr	1	A	397	422	GCAGCGGAG	430	AAE	MH063260|2017|Human|Cuba
473	GCG	Pr	1	A	397	424	GCAGCGGAG	432	AAE	KY765321|2016|Human|Nicaragua
473	GCG	Pr	1	A	397	424	GCAGCGGAG	432	AAE	KY765323|2016|Human|Nicaragua
473	GCG	Pr	1	A	397	425	GCAGCGGAG	433	AAE	KY014327|2016|Human|Honduras
473	GCG	Pr	1	A	397	426	GCAGCGGAG	434	AAE	KU740184|2016|Human|Venezuela
473	GCG	Pr	1	A	397	426	GCAGCGGAG	434	AAE	KY785453|2016|Human|Dominican Rep
473	GCG	Pr	1	A	397	426	GCAGCGGAG	434	AAE	MF574570|2015|Human|Colombia
473	GCG	Pr	1	A	397	428	GCAGCGGAG	436	AAE	KY014301|2016|Human|Brazil
473	GCG	Pr	1	A	397	428	GCAGCGGAG	436	AAE	KY325480|2016|Human|USA
473	GCG	Pr	1	A	397	428	GCAGCGGAG	436	AAE	KY785435|2016|Human|Dominican Rep
473	GCG	Pr	1	A	397	428	GCAGCGGAG	436	AAE	KY785484|2016|Human|Dominican Rep
473	GCG	Pr	1	A	397	429	GCAGCGGAG	437	AAE	KY785459|2016|Human|USA
473	GCG	Pr	1	A	397	429	GCAGCGGAG	437	AAE	KY785466|2016|Human|Colombia
473	GCG	Pr	1	A	397	429	GCAGCGGAG	437	AAE	MF574559|2015|Human|Colombia
473	GCG	Pr	1	A	397	430	GCAGCGGAG	438	AAE	KY785469|2016|Human|Colombia
473	GCG	Pr	1	A	397	430	GCAGCGGAG	438	AAE	KY785470|2016|Human|Dominican Rep
473	GCG	Pr	1	A	397	430	GCAGCGGAG	438	AAE	KY785474|2016|Human|USA
473	GCG	Pr	1	A	397	430	GCAGCGGAG	438	AAE	MF098766|2016|Human|Dominican Rep
473	GCG	Pr	1	A	397	430	GCAGCGGAG	438	AAE	MF098768|2016|Human|Dominican Rep
473	GCG	Pr	1	A	397	430	GCAGCGGAG	438	AAE	MF098769|2016|Human|Dominican Rep
473	GCG	Pr	1	A	397	430	GCAGCGGAG	438	AAE	MF098771|2017|Human|Mexico
473	GCG	Pr	1	A	397	430	GCAGCGGAG	438	AAE	MF574585|2016|Human|Colombia
473	GCG	Pr	1	A	397	431	GCAGCGGAG	439	AAE	KY785424|2016|Human|Jamaica
473	GCG	Pr	1	A	397	431	GCAGCGGAG	439	AAE	MF574578|2016|Human|Colombia
473	GCG	Pr	1	A	397	431	GCAGCGGAG	439	AAE	MF574580|2016|Human|Colombia
473	GCG	Pr	1	A	397	431	GCAGCGGAG	439	AAE	MF574581|2016|Human|Colombia
473	GCG	Pr	1	A	397	431	GCAGCGGAG	439	AAE	MF574582|2016|Human|Colombia
473	GCG	Pr	1	A	397	431	GCAGCGGAG	439	AAE	MF574588|2016|Human|Colombia
473	GCG	Pr	1	A	397	431	GCAGCGGAG	439	AAE	MH157214|2016|Human|Mexico
473	GCG	Pr	1	A	397	432	GCAGCGGAG	440	AAE	KY014298|2016|Human|USA
473	GCG	Pr	1	A	397	432	GCAGCGGAG	440	AAE	KY785412|2016|Human|USA
473	GCG	Pr	1	A	397	432	GCAGCGGAG	440	AAE	KY785413|2016|Human|Dominican Rep
473	GCG	Pr	1	A	397	432	GCAGCGGAG	440	AAE	KY785419|2016|Human|Jamaica
473	GCG	Pr	1	A	397	432	GCAGCGGAG	440	AAE	KY785426|2016|Human|Brazil
473	GCG	Pr	1	A	397	432	GCAGCGGAG	440	AAE	KY785439|2016|Human|Brazil
473	GCG	Pr	1	A	397	432	GCAGCGGAG	440	AAE	KY785441|2016|Human|Dominican Rep
473	GCG	Pr	1	A	397	432	GCAGCGGAG	440	AAE	KY785442|2016|Human|Honduras
473	GCG	Pr	1	A	397	432	GCAGCGGAG	440	AAE	KY785448|2016|Human|Honduras
473	GCG	Pr	1	A	397	432	GCAGCGGAG	440	AAE	KY785464|2016|Human|Puerto Rico
473	GCG	Pr	1	A	397	432	GCAGCGGAG	440	AAE	KY785465|2016|Human|Dominican Rep
473	GCG	Pr	1	A	397	432	GCAGCGGAG	440	AAE	KY785479|2016|Human|Brazil
473	GCG	Pr	1	A	397	433	GCAGCGGAG	441	AAE	KY014305|2016|Human|Dominican Rep
473	GCG	Pr	1	A	397	433	GCAGCGGAG	441	AAE	KY014308|2016|Human|Brazil
473	GCG	Pr	1	A	397	433	GCAGCGGAG	441	AAE	KY014315|2016|Human|Honduras
473	GCG	Pr	1	A	397	433	GCAGCGGAG	441	AAE	KY014318|2016|Human|Dominican Rep
473	GCG	Pr	1	A	397	433	GCAGCGGAG	441	AAE	KY014325|2016|Human|USA
473	GCG	Pr	1	A	397	433	GCAGCGGAG	441	AAE	KY014326|2016|Human|USA
473	GCG	Pr	1	A	397	433	GCAGCGGAG	441	AAE	KY785410|2016|Human|Brazil
473	GCG	Pr	1	A	397	433	GCAGCGGAG	441	AAE	KY785417|2016|Human|Colombia
473	GCG	Pr	1	A	397	433	GCAGCGGAG	441	AAE	KY785418|2016|Human|Honduras
473	GCG	Pr	1	A	397	433	GCAGCGGAG	441	AAE	KY785420|2016|Human|Dominican Rep
473	GCG	Pr	1	A	397	433	GCAGCGGAG	441	AAE	KY785429|2016|Human|Brazil
473	GCG	Pr	1	A	397	433	GCAGCGGAG	441	AAE	KY785430|2016|Human|Jamaica
473	GCG	Pr	1	A	397	433	GCAGCGGAG	441	AAE	KY785437|2016|Human|Brazil
473	GCG	Pr	1	A	397	433	GCAGCGGAG	441	AAE	KY785444|2016|Human|Honduras
473	GCG	Pr	1	A	397	433	GCAGCGGAG	441	AAE	KY785445|2016|Human|USA
473	GCG	Pr	1	A	397	433	GCAGCGGAG	441	AAE	KY785449|2016|Human|Dominican Rep
473	GCG	Pr	1	A	397	433	GCAGCGGAG	441	AAE	KY785452|2016|Human|Honduras
473	GCG	Pr	1	A	397	433	GCAGCGGAG	441	AAE	KY785456|2016|Human|Brazil
473	GCG	Pr	1	A	397	433	GCAGCGGAG	441	AAE	KY785463|2016|Human|Dominican Rep
473	GCG	Pr	1	A	397	433	GCAGCGGAG	441	AAE	KY785468|2016|Mosquito|USA
473	GCG	Pr	1	A	397	433	GCAGCGGAG	441	AAE	KY785475|2016|Human|Dominican Rep
473	GCG	Pr	1	A	397	434	GCAGCGGAG	442	AAE	KY014297|2016|Human|Brazil
473	GCG	Pr	1	A	397	434	GCAGCGGAG	442	AAE	KY014306|2016|Human|Honduras
473	GCG	Pr	1	A	397	434	GCAGCGGAG	442	AAE	KY014307|2016|Human|Brazil
473	GCG	Pr	1	A	397	434	GCAGCGGAG	442	AAE	KY014313|2016|Human|Brazil
473	GCG	Pr	1	A	397	434	GCAGCGGAG	442	AAE	KY785414|2016|Human|Honduras
473	GCG	Pr	1	A	397	434	GCAGCGGAG	442	AAE	KY785415|2016|Human|Dominican Rep
473	GCG	Pr	1	A	397	434	GCAGCGGAG	442	AAE	KY785423|2016|Human|Dominican Rep
473	GCG	Pr	1	A	397	434	GCAGCGGAG	442	AAE	KY785427|2016|Human|Brazil
473	GCG	Pr	1	A	397	434	GCAGCGGAG	442	AAE	KY785432|2016|Human|Jamaica
473	GCG	Pr	1	A	397	434	GCAGCGGAG	442	AAE	KY785433|2016|Human|Brazil
473	GCG	Pr	1	A	397	434	GCAGCGGAG	442	AAE	KY785450|2016|Human|Brazil
473	GCG	Pr	1	A	397	434	GCAGCGGAG	442	AAE	KY785461|2016|Human|Honduras
473	GCG	Pr	1	A	397	434	GCAGCGGAG	442	AAE	KY785462|2016|Human|Puerto Rico
473	GCG	Pr	1	A	397	434	GCAGCGGAG	442	AAE	KY785476|2016|Human|Dominican Rep
473	GCG	Pr	1	A	397	435	GCAGCGGAG	443	AAE	KX156774|2015|Human|Panama
473	GCG	Pr	1	A	397	435	GCAGCGGAG	443	AAE	MG494697|2016|Human|Mexico
473	GCG	Pr	1	A	397	436	GCAGCGGAG	444	AAE	KX694534|2015|Human|Honduras
473	GCG	Pr	1	A	397	437	GCAGCGGAG	445	AAE	KU991811|2016|Human|Brazil
473	GCG	Pr	1	A	397	437	GCAGCGGAG	445	AAE	KX421195|2016|Human|Nicaragua
473	GCG	Pr	1	A	397	437	GCAGCGGAG	445	AAE	MF574579|2016|Human|Colombia
473	GCG	Pr	1	A	397	437	GCAGCGGAG	445	AAE	MF801423|2016|Human|Mexico
473	GCG	Pr	1	A	397	437	GCAGCGGAG	445	AAE	MH157199|2016|Human|Mexico
473	GCG	Pr	1	A	397	439	GCAGCGGAG	447	AAE	KU729217|2015|Human|Brazil
473	GCG	Pr	1	A	397	439	GCAGCGGAG	447	AAE	KY014320|2016|Human|Brazil
473	GCG	Pr	1	A	397	440	GCAGCGGAG	448	AAE	KX694532|2013|Human|Thailand
473	GCG	Pr	1	A	397	440	GCAGCGGAG	448	AAE	KY648934|2016|Mosquito|Mexico
473	GCG	Pr	1	A	397	440	GCAGCGGAG	448	AAE	MF574565|2015|Human|Colombia
473	GCG	Pr	1	A	397	442	GCAGCGGAG	450	AAE	KX198135|2016|Human|Panama
473	GCG	Pr	1	A	397	442	GCAGCGGAG	450	AAE	KY693679|2016|Human|Peru
473	GCG	Pr	1	A	397	443	GCAGCGGAG	451	AAE	KU179098|2014|Human|Indonesia
473	GCG	Pr	1	A	397	443	GCAGCGGAG	451	AAE	KU707826|2015|Human|Brazil
473	GCG	Pr	1	A	397	443	GCAGCGGAG	451	AAE	KX087101|2015|Human|Puerto Rico
473	GCG	Pr	1	A	397	443	GCAGCGGAG	451	AAE	KX838905|2016|Mosquito|USA
473	GCG	Pr	1	A	397	443	GCAGCGGAG	451	AAE	KX842449|2016|Human|USA
473	GCG	Pr	1	A	397	443	GCAGCGGAG	451	AAE	KY075932|2016|Human|USA
473	GCG	Pr	1	A	397	443	GCAGCGGAG	451	AAE	KY075933|2016|Human|USA
473	GCG	Pr	1	A	397	443	GCAGCGGAG	451	AAE	KY075938|2016|Mosquito|USA
473	GCG	Pr	1	A	397	443	GCAGCGGAG	451	AAE	KY317939|2016|Human|Colombia
473	GCG	Pr	1	A	397	443	GCAGCGGAG	451	AAE	MF159531|2017|Human|Cuba
473	GCG	Pr	1	A	397	443	GCAGCGGAG	451	AAE	MH063259|2017|Human|Cuba
473	GCG	Pr	1	A	397	443	GCAGCGGAG	451	AAE	MH063261|2017|Human|Cuba
473	GCG	Pr	1	A	397	443	GCAGCGGAG	451	AAE	MH063262|2017|Human|Cuba
473	GCG	Pr	1	A	397	444	GCAGCGGAG	452	AAE	KX838904|2016|Mosquito|USA
473	GCG	Pr	1	A	397	444	GCAGCGGAG	452	AAE	KX922704|2016|Human|USA
473	GCG	Pr	1	A	397	444	GCAGCGGAG	452	AAE	KX922705|2016|Human|USA
473	GCG	Pr	1	A	397	444	GCAGCGGAG	452	AAE	KX922707|2016|Human|USA
473	GCG	Pr	1	A	397	444	GCAGCGGAG	452	AAE	KX922708|2016|Mosquito|USA
473	GCG	Pr	1	A	397	444	GCAGCGGAG	452	AAE	KY317937|2016|Human|Colombia
473	GCG	Pr	1	A	397	444	GCAGCGGAG	452	AAE	KY317938|2016|Human|Colombia
473	GCG	Pr	1	A	397	445	GCAGCGGAG	453	AAE	KX832731|2016|Human|USA
473	GCG	Pr	1	A	397	445	GCAGCGGAG	453	AAE	KX922703|2016|Human|USA
473	GCG	Pr	1	A	397	445	GCAGCGGAG	453	AAE	KX922706|2016|Human|USA
473	GCG	Pr	1	A	397	445	GCAGCGGAG	453	AAE	KY014299|2016|Mosquito|USA
473	GCG	Pr	1	A	397	445	GCAGCGGAG	453	AAE	KY014316|2016|Human|USA
473	GCG	Pr	1	A	397	445	GCAGCGGAG	453	AAE	KY075935|2016|Human|USA
473	GCG	Pr	1	A	397	445	GCAGCGGAG	453	AAE	KY075936|2016|Human|USA
473	GCG	Pr	1	A	397	445	GCAGCGGAG	453	AAE	KY317936|2016|Human|Colombia
473	GCG	Pr	1	A	397	445	GCAGCGGAG	453	AAE	KY317940|2016|Human|Colombia
473	GCG	Pr	1	A	397	445	GCAGCGGAG	453	AAE	KY785455|2016|Human|Brazil
473	GCG	Pr	1	A	397	445	GCAGCGGAG	453	AAE	KY785472|2016|Mosquito|USA
473	GCG	Pr	1	A	397	447	GCAGCGGAG	455	AAE	KY014310|2016|Human|Honduras
473	GCG	Pr	1	A	397	447	GCAGCGGAG	455	AAE	KY693676|2016|Human|Honduras
473	GCG	Pr	1	A	397	447	GCAGCGGAG	455	AAE	KY693677|2016|Human|Honduras
473	GCG	Pr	1	A	397	448	GCAGCGGAG	456	AAE	KX447513|2013|Human|French Poly
473	GCG	Pr	1	A	397	448	GCAGCGGAG	456	AAE	KX447516|2014|Human|French Poly
473	GCG	Pr	1	A	397	448	GCAGCGGAG	456	AAE	KX447517|2014|Human|French Poly
473	GCG	Pr	1	A	397	448	GCAGCGGAG	456	AAE	KY120349|2016|Human|Mexico
473	GCG	Pr	1	A	397	448	GCAGCGGAG	456	AAE	KY325467|2016|Human|USA
473	GCG	Pr	1	A	397	450	GCAGCGGAG	458	AAE	MF574552|2015|Human|Colombia
473	GCG	Pr	1	A	397	450	GCAGCGGAG	458	AAE	MH157197|2016|Human|Mexico
473	GCG	Pr	1	A	397	451	GCAGCGGAG	459	AAE	KU937936|2016|Human|Suriname
473	GCG	Pr	1	A	397	451	GCAGCGGAG	459	AAE	KY014314|2016|Human|Dominican Rep
473	GCG	Pr	1	A	397	451	GCAGCGGAG	459	AAE	KY765318|2016|Human|Nicaragua
473	GCG	Pr	1	A	397	451	GCAGCGGAG	459	AAE	MF574571|2015|Human|Colombia
473	GCG	Pr	1	A	397	451	GCAGCGGAG	459	AAE	MH157196|2016|Human|Mexico
473	GCG	Pr	1	A	397	451	GCAGCGGAG	459	AAE	MH157205|2016|Human|Mexico
473	GCG	Pr	1	A	397	451	GCAGCGGAG	459	AAE	MH157206|2016|Human|Mexico
473	GCG	Pr	1	A	397	451	GCAGCGGAG	459	AAE	MH157207|2016|Human|Mexico
473	GCG	Pr	1	A	397	451	GCAGCGGAG	459	AAE	MH157209|2016|Human|Mexico
473	GCG	Pr	1	A	397	452	GCAGCGGAG	460	AAE	KX838906|2016|Mosquito|USA
473	GCG	Pr	1	A	397	452	GCAGCGGAG	460	AAE	KY014319|2016|Human|Honduras
473	GCG	Pr	1	A	397	452	GCAGCGGAG	460	AAE	MF574555|2015|Human|Colombia
473	GCG	Pr	1	A	397	452	GCAGCGGAG	460	AAE	MF574556|2015|Human|Colombia
473	GCG	Pr	1	A	397	452	GCAGCGGAG	460	AAE	MF574557|2015|Human|Colombia
473	GCG	Pr	1	A	397	452	GCAGCGGAG	460	AAE	MF574558|2015|Human|Colombia
473	GCG	Pr	1	A	397	452	GCAGCGGAG	460	AAE	MF574560|2015|Human|Colombia
473	GCG	Pr	1	A	397	452	GCAGCGGAG	460	AAE	MF574561|2015|Human|Colombia
473	GCG	Pr	1	A	397	452	GCAGCGGAG	460	AAE	MF574562|2015|Human|Colombia
473	GCG	Pr	1	A	397	452	GCAGCGGAG	460	AAE	MF574563|2015|Human|Colombia
473	GCG	Pr	1	A	397	452	GCAGCGGAG	460	AAE	MF574564|2015|Human|Colombia
473	GCG	Pr	1	A	397	452	GCAGCGGAG	460	AAE	MF574568|2015|Human|Colombia
473	GCG	Pr	1	A	397	452	GCAGCGGAG	460	AAE	MF574569|2015|Human|Colombia
473	GCG	Pr	1	A	397	452	GCAGCGGAG	460	AAE	MF574573|2015|Human|Colombia
473	GCG	Pr	1	A	397	452	GCAGCGGAG	460	AAE	MF574574|2015|Human|Colombia
473	GCG	Pr	1	A	397	452	GCAGCGGAG	460	AAE	MF574576|2015|Human|Colombia
473	GCG	Pr	1	A	397	452	GCAGCGGAG	460	AAE	MF574577|2015|Human|Colombia
473	GCG	Pr	1	A	397	452	GCAGCGGAG	460	AAE	MH157212|2016|Human|Mexico
473	GCG	Pr	1	A	397	453	GCAGCGGAG	461	AAE	KX601168|2015|Human|Puerto Rico
473	GCG	Pr	1	A	397	453	GCAGCGGAG	461	AAE	KY014300|2016|Human|Dominican Rep
473	GCG	Pr	1	A	397	453	GCAGCGGAG	461	AAE	KY325471|2016|Human|USA
473	GCG	Pr	1	A	397	453	GCAGCGGAG	461	AAE	KY765320|2016|Human|Nicaragua
473	GCG	Pr	1	A	397	453	GCAGCGGAG	461	AAE	KY765324|2016|Human|Nicaragua
473	GCG	Pr	1	A	397	453	GCAGCGGAG	461	AAE	KY765325|2016|Human|Nicaragua
473	GCG	Pr	1	A	397	453	GCAGCGGAG	461	AAE	KY765327|2016|Human|Nicaragua
473	GCG	Pr	1	A	397	453	GCAGCGGAG	461	AAE	MH157195|2016|Human|Mexico
473	GCG	Pr	1	A	397	453	GCAGCGGAG	461	AAE	MH157200|2016|Human|Mexico
473	GCG	Pr	1	A	397	453	GCAGCGGAG	461	AAE	MH157202|2016|Human|Mexico
473	GCG	Pr	1	A	397	453	GCAGCGGAG	461	AAE	MH157204|2016|Human|Mexico
473	GCG	Pr	1	A	397	454	GCAGCGGAG	462	AAE	KX087102|2015|Human|Colombia
473	GCG	Pr	1	A	397	454	GCAGCGGAG	462	AAE	KX446951|2016|Mosquito|Mexico
473	GCG	Pr	1	A	397	454	GCAGCGGAG	462	AAE	KX856011|2016|Mosquito|Mexico
473	GCG	Pr	1	A	397	454	GCAGCGGAG	462	AAE	KY014317|2016|Human|Brazil
473	GCG	Pr	1	A	397	454	GCAGCGGAG	462	AAE	KY120348|2016|Human|Mexico
473	GCG	Pr	1	A	397	454	GCAGCGGAG	462	AAE	KY631492|2016|Human|Brazil
473	GCG	Pr	1	A	397	454	GCAGCGGAG	462	AAE	KY631493|2015|Human|Mexico
473	GCG	Pr	1	A	397	455	GCAGCGGAG	463	AAE	KX369547|2013|Human|French Poly
473	GCG	Pr	1	A	397	455	GCAGCGGAG	463	AAE	KX673530|2016|Unknown|Guadeloupe
473	GCG	Pr	1	A	397	455	GCAGCGGAG	463	AAE	KY014312|2016|Human|Honduras
473	GCG	Pr	1	A	397	455	GCAGCGGAG	463	AAE	KY765317|2016|Human|Nicaragua
473	GCG	Pr	1	A	397	455	GCAGCGGAG	463	AAE	MF434516|2016|Human|Nicaragua
473	GCG	Pr	1	A	397	455	GCAGCGGAG	463	AAE	MF434517|2016|Human|Nicaragua
473	GCG	Pr	1	A	397	455	GCAGCGGAG	463	AAE	MF434518|2016|Human|Nicaragua
473	GCG	Pr	1	A	397	455	GCAGCGGAG	463	AAE	MF434520|2016|Human|Nicaragua
473	GCG	Pr	1	A	397	455	GCAGCGGAG	463	AAE	MF434521|2016|Human|Nicaragua
473	GCG	Pr	1	A	397	455	GCAGCGGAG	463	AAE	MF434522|2016|Human|Nicaragua
473	GCG	Pr	1	A	397	455	GCAGCGGAG	463	AAE	MF801378|2016|Human|Guatemala
473	GCG	Pr	1	A	397	455	GCAGCGGAG	463	AAE	MF801381|2016|Human|Honduras
473	GCG	Pr	1	A	397	455	GCAGCGGAG	463	AAE	MF801387|2016|Human|Honduras
473	GCG	Pr	1	A	397	455	GCAGCGGAG	463	AAE	MF801389|2016|Human|Honduras
473	GCG	Pr	1	A	397	455	GCAGCGGAG	463	AAE	MF801391|2016|Human|Mexico
473	GCG	Pr	1	A	397	455	GCAGCGGAG	463	AAE	MF801395|2016|Human|Mexico
473	GCG	Pr	1	A	397	455	GCAGCGGAG	463	AAE	MF801403|2016|Human|Mexico
473	GCG	Pr	1	A	397	455	GCAGCGGAG	463	AAE	MF801406|2016|Human|Mexico
473	GCG	Pr	1	A	397	455	GCAGCGGAG	463	AAE	MF801410|2016|Human|Mexico
473	GCG	Pr	1	A	397	455	GCAGCGGAG	463	AAE	MF801412|2016|Human|Mexico
473	GCG	Pr	1	A	397	455	GCAGCGGAG	463	AAE	MF801413|2016|Human|Mexico
473	GCG	Pr	1	A	397	455	GCAGCGGAG	463	AAE	MF801414|2016|Human|Mexico
473	GCG	Pr	1	A	397	455	GCAGCGGAG	463	AAE	MF801418|2016|Human|Mexico
473	GCG	Pr	1	A	397	455	GCAGCGGAG	463	AAE	MF801426|2016|Human|Nicaragua
473	GCG	Pr	1	A	397	455	GCAGCGGAG	463	AAE	MH157203|2016|Human|Mexico
473	GCG	Pr	1	A	397	455	GCAGCGGAG	463	AAE	MH157210|2016|Human|Mexico
473	GCG	Pr	1	A	397	455	GCAGCGGAG	463	AAE	MH157213|2016|Human|Mexico
473	GCG	Pr	1	A	397	456	GCAGCGGAG	464	AAE	MH157201|2016|Human|Mexico
473	GCG	Pr	1	A	397	457	GCAGCGGAG	465	AAE	KU365777|2015|Human|Brazil
473	GCG	Pr	1	A	397	457	GCAGCGGAG	465	AAE	KU365779|2015|Human|Brazil
473	GCG	Pr	1	A	397	457	GCAGCGGAG	465	AAE	KU365780|2015|Human|Brazil
473	GCG	Pr	1	A	397	457	GCAGCGGAG	465	AAE	KU729218|2015|Human|Brazil
473	GCG	Pr	1	A	397	457	GCAGCGGAG	465	AAE	KY014295|2016|Human|USA
473	GCG	Pr	1	A	397	457	GCAGCGGAG	465	AAE	KY014321|2016|Human|Dominican Rep
473	GCG	Pr	1	A	397	457	GCAGCGGAG	465	AAE	KY325468|2016|Human|USA
473	GCG	Pr	1	A	397	457	GCAGCGGAG	465	AAE	KY325477|2016|Human|USA
473	GCG	Pr	1	A	397	457	GCAGCGGAG	465	AAE	KY325482|2016|Human|USA
473	GCG	Pr	1	A	397	458	GCAGCGGAG	466	AAE	KU365778|2015|Human|Brazil
473	GCG	Pr	1	A	397	458	GCAGCGGAG	466	AAE	KX013000|2016|Human|Fiji
473	GCG	Pr	1	A	397	458	GCAGCGGAG	466	AAE	KY014296|2016|Human|Brazil
473	GCG	Pr	1	A	397	458	GCAGCGGAG	466	AAE	KY014303|2016|Human|Dominican Rep
473	GCG	Pr	1	A	397	458	GCAGCGGAG	466	AAE	KY014304|2016|Human|Dominican Rep
473	GCG	Pr	1	A	397	458	GCAGCGGAG	466	AAE	KY014322|2016|Mosquito|USA
473	GCG	Pr	1	A	397	458	GCAGCGGAG	466	AAE	KY014323|2016|Mosquito|USA
473	GCG	Pr	1	A	397	458	GCAGCGGAG	466	AAE	KY014324|2016|Mosquito|USA
473	GCG	Pr	1	A	397	458	GCAGCGGAG	466	AAE	KY075934|2016|Human|USA
473	GCG	Pr	1	A	397	458	GCAGCGGAG	466	AAE	KY325483|2016|Human|USA
473	GCG	Pr	1	A	397	458	GCAGCGGAG	466	AAE	MH157208|2016|Human|Mexico
473	GCG	Pr	1	A	397	459	GCAGCGGAG	467	AAE	KR872956|2015|Human|Brazil
473	GCG	Pr	1	A	397	459	GCAGCGGAG	467	AAE	KY325472|2016|Human|USA
473	GCG	Pr	1	A	397	459	GCAGCGGAG	467	AAE	KY325473|2016|Human|USA
473	GCG	Pr	1	A	397	460	GCAGCGGAG	468	AAE	KX446950|2016|Mosquito|Mexico
473	GCG	Pr	1	A	397	460	GCAGCGGAG	468	AAE	KX827268|2016|Human|USA
473	GCG	Pr	1	A	397	460	GCAGCGGAG	468	AAE	KY325476|2016|Human|USA
473	GCG	Pr	1	A	397	461	GCAGCGGAG	469	AAE	KY325464|2016|Human|USA
473	GCG	Pr	1	A	397	461	GCAGCGGAG	469	AAE	KY766069|2013|Human|French Poly
473	GCG	Pr	1	A	397	462	GCAGCGGAG	470	AAE	KX197205|2015|Human|Brazil
473	GCG	Pr	1	A	397	462	GCAGCGGAG	470	AAE	KX266255|2016|Human|Fiji
473	GCG	Pr	1	A	397	462	GCAGCGGAG	470	AAE	KY325465|2016|Human|USA
473	GCG	Pr	1	A	397	462	GCAGCGGAG	470	AAE	KY325469|2016|Human|USA
473	GCG	Pr	1	A	397	462	GCAGCGGAG	470	AAE	KY325479|2016|Human|USA
473	GCG	Pr	1	A	397	462	GCAGCGGAG	470	AAE	MH119185|2016|Human|Thailand
473	GCG	Pr	1	A	397	463	GCAGCGGAG	471	AAE	KU870645|2016|Human|Guatemala
473	GCG	Pr	1	A	397	464	GCAGCGGAa	472	AAE	KX051562|2015|Human|Thailand
473	GCG	Pr	1	A	397	464	GCAGCGGAG	472	AAE	KU497555|2015|Human|Brazil
473	GCG	Pr	1	A	397	464	GCAGCGGAG	472	AAE	KX051560|2013|Human|Thailand
473	GCG	Pr	1	A	397	464	GCAGCGGAG	472	AAE	KX811222|2016|Unknown|Brazil
473	GCG	Pr	1	A	397	466	GCAGCGGAG	474	AAE	KX766028|2016|Human|Dominican Rep
473	GCG	Pr	1	A	397	466	GCAGCGGAG	474	AAE	KX766029|2016|Human|Mexico
473	GCG	Pr	1	A	397	467	GCAGCGGAG	475	AAE	KX051561|2013|Human|Thailand
473	GCG	Pr	1	A	397	468	GCAGCGGAG	476	AAE	KX117076|2016|Human|Fiji
473	GCG	Pr	1	A	397	469	GCAGCGGAG	477	AAE	KX830930|2016|Human|Brazil
473	GCG	Pr	1	A	397	470	GCAGCGGAG	478	AAE	KU321639|2015|Human|Brazil
473	GCG	Pr	1	A	397	470	GCAGCGGAG	478	AAE	KU501215|2015|Human|Puerto Rico
473	GCG	Pr	1	A	397	470	GCAGCGGAG	478	AAE	KU744693|2016|Human|Venezuela
473	GCG	Pr	1	A	397	470	GCAGCGGAG	478	AAE	KX262887|2016|Human|Honduras
473	GCG	Pr	1	A	397	470	GCAGCGGAG	478	AAE	MF988743|2016|Mosquito|USA
473	GCG	Pr	1	A	397	471	GCAGCGGAG	479	AAE	KJ776791|2013|Human|French Poly
473	GCG	Pr	1	A	397	471	GCAGCGGAG	479	AAE	KU509998|2014|Human|Haiti
473	GCG	Pr	1	A	397	471	GCAGCGGAG	479	AAE	KU527068|2015|Human|Brazil
473	GCG	Pr	1	A	397	471	GCAGCGGAG	479	AAE	KU681081|2014|Human|Thailand
473	GCG	Pr	1	A	397	471	GCAGCGGAG	479	AAE	KU820897|2015|Human|Colombia
473	GCG	Pr	1	A	397	471	GCAGCGGAG	479	AAE	KU853012|2016|Human|Dominican Rep
473	GCG	Pr	1	A	397	471	GCAGCGGAG	479	AAE	KU853013|2016|Human|Dominican Rep
473	GCG	Pr	1	A	397	471	GCAGCGGAG	479	AAE	KU926309|2016|Human|Brazil
473	GCG	Pr	1	A	397	471	GCAGCGGAG	479	AAE	KU926310|2016|Human|Brazil
473	GCG	Pr	1	A	397	471	GCAGCGGAG	479	AAE	KX051563|2016|Human|Haiti
473	GCG	Pr	1	A	397	471	GCAGCGGAG	479	AAE	KX197192|2015|Human|Brazil
473	GCG	Pr	1	A	397	471	GCAGCGGAG	479	AAE	KX247632|2015|Mosquito|Mexico
473	GCG	Pr	1	A	397	471	GCAGCGGAG	479	AAE	KX247646|2016|Human|Colombia
473	GCG	Pr	1	A	397	471	GCAGCGGAG	479	AAE	KX269878|2016|Human|Haiti
473	GCG	Pr	1	A	397	471	GCAGCGGAG	479	AAE	KX280026|2015|Human|Brazil
473	GCG	Pr	1	A	397	471	GCAGCGGAG	479	AAE	KX377337|2015|Human|Puerto Rico
473	GCG	Pr	1	A	397	471	GCAGCGGAG	479	AAE	KX702400|2016|Human|Venezuela
473	GCG	Pr	1	A	397	471	GCAGCGGAG	479	AAE	KX806557|2016|Human|Tonga
473	GCG	Pr	1	A	397	471	GCAGCGGAG	479	AAE	KX879603|2016|Human|Ecuador
473	GCG	Pr	1	A	397	471	GCAGCGGAG	479	AAE	KX893855|2016|Human|Venezuela
473	GCG	Pr	1	A	397	471	GCAGCGGAG	479	AAE	KY075939|2016|Mosquito|USA
473	GCG	Pr	1	A	397	471	GCAGCGGAG	479	AAE	KY272987|2016|Human|Thailand
473	GCG	Pr	1	A	397	471	GCAGCGGAG	479	AAE	KY272991|2016|Human|Brazil
473	GCG	Pr	1	A	397	471	GCAGCGGAG	479	AAE	KY328289|2016|Human|Honduras
473	GCG	Pr	1	A	397	471	GCAGCGGAG	479	AAE	KY348640|2016|Human|Suriname
473	GCG	Pr	1	A	397	471	GCAGCGGAG	479	AAE	KY415986|2014|Human|Haiti
473	GCG	Pr	1	A	397	471	GCAGCGGAG	479	AAE	KY415987|2014|Human|Haiti
473	GCG	Pr	1	A	397	471	GCAGCGGAG	479	AAE	KY415988|2014|Human|Haiti
473	GCG	Pr	1	A	397	471	GCAGCGGAG	479	AAE	KY415989|2014|Human|Haiti
473	GCG	Pr	1	A	397	471	GCAGCGGAG	479	AAE	KY415990|2014|Human|Haiti
473	GCG	Pr	1	A	397	471	GCAGCGGAG	479	AAE	KY415991|2014|Human|Haiti
473	GCG	Pr	1	A	397	471	GCAGCGGAG	479	AAE	KY606272|2016|Human|Mexico
473	GCG	Pr	1	A	397	471	GCAGCGGAG	479	AAE	KY606273|2016|Human|Mexico
473	GCG	Pr	1	A	397	471	GCAGCGGAG	479	AAE	KY606274|2016|Human|Mexico
473	GCG	Pr	1	A	397	471	GCAGCGGAG	479	AAE	KY631494|2015|Human|Mexico
473	GCG	Pr	1	A	397	471	GCAGCGGAG	479	AAE	KY989971|2015|Human|Colombia
473	GCG	Pr	1	A	397	471	GCAGCGGAG	479	AAE	LC191864|2016|Human|Fiji
473	GCG	Pr	1	A	397	471	GCAGCGGAG	479	AAE	MF073357|2016|Human|Brazil
473	GCG	Pr	1	A	397	471	GCAGCGGAG	479	AAE	MF073358|2015|Human|Brazil
473	GCG	Pr	1	A	397	471	GCAGCGGAG	479	AAE	MF073359|2015|Human|Brazil
473	GCG	Pr	1	A	397	471	GCAGCGGAG	479	AAE	MF352141|2015|Human|Brazil
473	GCG	Pr	1	A	397	471	GCAGCGGAG	479	AAE	MF376166|2016|Human|Brazil
473	GCG	Pr	1	A	397	471	GCAGCGGAG	479	AAE	MF384325|2016|Mosquito|Haiti
473	GCG	Pr	1	A	397	471	GCAGCGGAG	479	AAE	MG827392|2013|Human|French Poly
473	GCG	Pr	1	A	397	472	GCAGCGGAG	480	AAE	KX906952|2016|Human|Honduras
473	GCG	Pr	1	A	397	472	GCAGCGGAG	480	AAE	MF794971|2016|Human|Ecuador
473	GCG	Pr	1	A	397	475	GCAGCGGAG	483	AAE	KX879604|2016|Human|Ecuador
473	GCG	Pr	1	A	397	97	GCAGCGGAG	105	AAE	MH157198|2016|Human|Mexico
494	AAT	Pr	8	N	2	483	GGGAaTGCA	491	GnA	MH119185|2016|Human|Thailand
494	AAT	Pr	8	N	2	492	GGGAaTGCA	500	GnA	KU955593|2010|Human|Cambodia
497	ACA	Pr	9	T	1	467	AGTaCATAC	475	StY	KU179098|2014|Human|Indonesia
503	CAC	Pr	11	H	2	463	TACcAcATG	471	YhM	KY785468|2016|Mosquito|USA
503	CAC	Pr	11	H	2	501	TACcAcATG	509	YhM	KY075939|2016|Mosquito|USA
503	CAT	Pr	11	H	1	494	TAtcATATG	502	YhM	KX051560|2013|Human|Thailand
521	AAA	Pr	17	K	1	491	AGAAAaGAT	499	RkD	KY317939|2016|Human|Colombia
521	AAC	Pr	17	N	379	145	AGAAACGAT	153	RND	MH157198|2016|Human|Mexico
521	AAC	Pr	17	N	379	193	AGAAACGAT	201	RND	MH157211|2016|Human|Mexico
521	AAC	Pr	17	N	379	412	AGAAACGAT	420	RND	KU501216|2015|Human|Guatemala
521	AAC	Pr	17	N	379	412	AGAAACGAT	420	RND	KU501217|2015|Human|Guatemala
521	AAC	Pr	17	N	379	412	AGAAACGAT	420	RND	KU820898|2016|Human|Venezuela
521	AAC	Pr	17	N	379	412	AGAAACGAT	420	RND	KU866423|2016|Human|Samoa
521	AAC	Pr	17	N	379	412	AGAAACGAT	420	RND	KX056898|2016|Human|Venezuela
521	AAC	Pr	17	N	379	412	AGAAACGAT	420	RND	KX185891|2016|Human|Samoa
521	AAC	Pr	17	N	379	412	AGAAACGAT	420	RND	KY003153|2016|Human|Imported
521	AAC	Pr	17	N	379	412	AGAAACGAT	420	RND	KY003154|2016|Human|Imported
521	AAC	Pr	17	N	379	412	AGAAACGAT	420	RND	KY120352|2016|Human|Brazil
521	AAC	Pr	17	N	379	412	AGAAACGAT	420	RND	MF438286|2017|Human|Cuba
521	AAC	Pr	17	N	379	412	AGAAACGAT	420	RND	MF593625|2016|Human|Guatemala
521	AAC	Pr	17	N	379	420	AGAAACGAT	428	RND	MF574575|2015|Human|Colombia
521	AAC	Pr	17	N	379	422	AGAAACGAT	430	RND	KX421194|2016|Human|Nicaragua
521	AAC	Pr	17	N	379	422	AGAAACGAT	430	RND	MF574572|2015|Human|Colombia
521	AAC	Pr	17	N	379	429	AGAAACGAT	437	RND	MF664436|2016|Human|Dominican Rep
521	AAC	Pr	17	N	379	437	AGAAACGAT	445	RND	KY558999|2016|Human|Brazil
521	AAC	Pr	17	N	379	437	AGAAACGAT	445	RND	KY559001|2015|Human|Brazil
521	AAC	Pr	17	N	379	437	AGAAACGAT	445	RND	KY559003|2015|Human|Brazil
521	AAC	Pr	17	N	379	437	AGAAACGAT	445	RND	KY559005|2016|Human|Brazil
521	AAC	Pr	17	N	379	437	AGAAACGAT	445	RND	KY559006|2016|Human|Brazil
521	AAC	Pr	17	N	379	437	AGAAACGAT	445	RND	KY559007|2016|Human|Brazil
521	AAC	Pr	17	N	379	437	AGAAACGAT	445	RND	KY559009|2016|Human|Brazil
521	AAC	Pr	17	N	379	437	AGAAACGAT	445	RND	KY559010|2016|Human|Brazil
521	AAC	Pr	17	N	379	437	AGAAACGAT	445	RND	KY559011|2016|Human|Brazil
521	AAC	Pr	17	N	379	437	AGAAACGAT	445	RND	KY559012|2016|Human|Brazil
521	AAC	Pr	17	N	379	437	AGAAACGAT	445	RND	KY559013|2016|Human|Brazil
521	AAC	Pr	17	N	379	437	AGAAACGAT	445	RND	KY559015|2016|Human|Brazil
521	AAC	Pr	17	N	379	437	AGAAACGAT	445	RND	KY559017|2016|Human|Brazil
521	AAC	Pr	17	N	379	437	AGAAACGAT	445	RND	KY559018|2016|Human|Brazil
521	AAC	Pr	17	N	379	437	AGAAACGAT	445	RND	KY559019|2016|Human|Brazil
521	AAC	Pr	17	N	379	437	AGAAACGAT	445	RND	KY559021|2016|Human|Brazil
521	AAC	Pr	17	N	379	437	AGAAACGAT	445	RND	KY559023|2016|Human|Brazil
521	AAC	Pr	17	N	379	437	AGAAACGAT	445	RND	KY559024|2016|Human|Brazil
521	AAC	Pr	17	N	379	440	AGAAACGAT	448	RND	KY441403|2016|Human|Brazil
521	AAC	Pr	17	N	379	441	AGAAACGAT	449	RND	MF801396|2016|Human|Mexico
521	AAC	Pr	17	N	379	442	AGAAACGAT	450	RND	KY441402|2016|Human|Brazil
521	AAC	Pr	17	N	379	446	AGAAACGAT	454	RND	KU997667|2016|Human|Imported
521	AAC	Pr	17	N	379	447	AGAAACGAT	455	RND	KX548902|2015|Human|Colombia
521	AAC	Pr	17	N	379	447	AGAAACGAT	455	RND	KY441401|2016|Human|Brazil
521	AAC	Pr	17	N	379	447	AGAAACGAT	455	RND	MF574566|2015|Human|Colombia
521	AAC	Pr	17	N	379	448	AGAAACGAT	456	RND	KX520666|2015|Human|Brazil
521	AAC	Pr	17	N	379	448	AGAAACGAT	456	RND	MF574554|2015|Human|Colombia
521	AAC	Pr	17	N	379	452	AGAAACGAT	460	RND	KU312312|2015|Human|Suriname
521	AAC	Pr	17	N	379	452	AGAAACGAT	460	RND	KU758877|2015|Human|French Guiana
521	AAC	Pr	17	N	379	452	AGAAACGAT	460	RND	KU955589|2016|Human|Samoa
521	AAC	Pr	17	N	379	453	AGAAACGAT	461	RND	MF801384|2016|Human|Honduras
521	AAC	Pr	17	N	379	454	AGAAACGAT	462	RND	MF801420|2016|Human|Mexico
521	AAC	Pr	17	N	379	455	AGAAACGAT	463	RND	MF574567|2015|Human|Colombia
521	AAC	Pr	17	N	379	455	AGAAACGAT	463	RND	MF801404|2016|Human|Mexico
521	AAC	Pr	17	N	379	456	AGAAACGAT	464	RND	KU955590|2016|Human|Venezuela
521	AAC	Pr	17	N	379	456	AGAAACGAT	464	RND	MF574553|2015|Human|Colombia
521	AAC	Pr	17	N	379	456	AGAAACGAT	464	RND	MF574583|2016|Human|Colombia
521	AAC	Pr	17	N	379	457	AGAAACGAT	465	RND	MF574586|2016|Human|Colombia
521	AAC	Pr	17	N	379	457	AGAAACGAT	465	RND	MF574587|2016|Human|Colombia
521	AAC	Pr	17	N	379	458	AGAAACGAT	466	RND	MF801402|2016|Human|Mexico
521	AAC	Pr	17	N	379	459	AGAAACGAT	467	RND	KU647676|2015|Human|Martinique
521	AAC	Pr	17	N	379	459	AGAAACGAT	467	RND	KU922923|2016|Human|Mexico
521	AAC	Pr	17	N	379	459	AGAAACGAT	467	RND	KU922960|2016|Human|Mexico
521	AAC	Pr	17	N	379	459	AGAAACGAT	467	RND	KX447509|2013|Human|French Poly
521	AAC	Pr	17	N	379	459	AGAAACGAT	467	RND	KX447510|2013|Human|French Poly
521	AAC	Pr	17	N	379	459	AGAAACGAT	467	RND	KX447511|2014|Human|French Poly
521	AAC	Pr	17	N	379	459	AGAAACGAT	467	RND	KX447512|2013|Human|French Poly
521	AAC	Pr	17	N	379	459	AGAAACGAT	467	RND	KX447514|2014|Human|French Poly
521	AAC	Pr	17	N	379	459	AGAAACGAT	467	RND	KX447515|2013|Human|French Poly
521	AAC	Pr	17	N	379	459	AGAAACGAT	467	RND	KY559027|2016|Human|Brazil
521	AAC	Pr	17	N	379	459	AGAAACGAT	467	RND	KY559031|2016|Human|Brazil
521	AAC	Pr	17	N	379	459	AGAAACGAT	467	RND	KY559032|2016|Human|Brazil
521	AAC	Pr	17	N	379	460	AGAAACGAT	468	RND	KU761564|2016|Human|Venezuela
521	AAC	Pr	17	N	379	460	AGAAACGAT	468	RND	MF574584|2016|Human|Colombia
521	AAC	Pr	17	N	379	461	AGAAACGAT	469	RND	KY785451|2016|Human|Martinique
521	AAC	Pr	17	N	379	461	AGAAACGAT	469	RND	KY785457|2016|Human|USA
521	AAC	Pr	17	N	379	462	AGAAACGAT	470	RND	KY014302|2016|Human|Dominican Rep
521	AAC	Pr	17	N	379	467	AGAAACGAT	475	RND	KY817930|2016|Human|Brazil
521	AAC	Pr	17	N	379	468	AGAAACGAT	476	RND	KX156775|2015|Human|Panama
521	AAC	Pr	17	N	379	468	AGAAACGAT	476	RND	KX156776|2015|Human|Panama
521	AAC	Pr	17	N	379	468	AGAAACGAT	476	RND	KY693678|2016|Human|Peru
521	AAC	Pr	17	N	379	468	AGAAACGAT	476	RND	KY693680|2016|Human|Venezuela
521	AAC	Pr	17	N	379	468	AGAAACGAT	476	RND	MF801398|2016|Human|Mexico
521	AAC	Pr	17	N	379	468	AGAAACGAT	476	RND	MF801417|2016|Human|Mexico
521	AAC	Pr	17	N	379	468	AGAAACGAT	476	RND	MG595216|2016|Human|Mexico
521	AAC	Pr	17	N	379	469	AGAAACGAT	477	RND	KY765319|2016|Human|Nicaragua
521	AAC	Pr	17	N	379	469	AGAAACGAT	477	RND	MF167360|2016|Human|Venezuela
521	AAC	Pr	17	N	379	469	AGAAACGAT	477	RND	MH063264|2017|Human|Cuba
521	AAC	Pr	17	N	379	469	AGAAACGAT	477	RND	MH063265|2017|Human|Cuba
521	AAC	Pr	17	N	379	470	AGAAACGAT	478	RND	KU963796|2016|Human|Samoa
521	AAC	Pr	17	N	379	470	AGAAACGAT	478	RND	KY765322|2016|Human|Nicaragua
521	AAC	Pr	17	N	379	470	AGAAACGAT	478	RND	KY765326|2016|Human|Nicaragua
521	AAC	Pr	17	N	379	470	AGAAACGAT	478	RND	MH063260|2017|Human|Cuba
521	AAC	Pr	17	N	379	472	AGAAACGAT	480	RND	KY765321|2016|Human|Nicaragua
521	AAC	Pr	17	N	379	472	AGAAACGAT	480	RND	KY765323|2016|Human|Nicaragua
521	AAC	Pr	17	N	379	473	AGAAACGAT	481	RND	KY014327|2016|Human|Honduras
521	AAC	Pr	17	N	379	474	AGAAACGAT	482	RND	KU740184|2016|Human|Venezuela
521	AAC	Pr	17	N	379	474	AGAAACGAT	482	RND	KY785453|2016|Human|Dominican Rep
521	AAC	Pr	17	N	379	474	AGAAACGAT	482	RND	MF574570|2015|Human|Colombia
521	AAC	Pr	17	N	379	476	AGAAACGAT	484	RND	KY014301|2016|Human|Brazil
521	AAC	Pr	17	N	379	476	AGAAACGAT	484	RND	KY325480|2016|Human|USA
521	AAC	Pr	17	N	379	476	AGAAACGAT	484	RND	KY785435|2016|Human|Dominican Rep
521	AAC	Pr	17	N	379	476	AGAAACGAT	484	RND	KY785484|2016|Human|Dominican Rep
521	AAC	Pr	17	N	379	477	AGAAACGAT	485	RND	KY785459|2016|Human|USA
521	AAC	Pr	17	N	379	477	AGAAACGAT	485	RND	KY785466|2016|Human|Colombia
521	AAC	Pr	17	N	379	477	AGAAACGAT	485	RND	MF574559|2015|Human|Colombia
521	AAC	Pr	17	N	379	478	AGAAACGAT	486	RND	KY785469|2016|Human|Colombia
521	AAC	Pr	17	N	379	478	AGAAACGAT	486	RND	KY785470|2016|Human|Dominican Rep
521	AAC	Pr	17	N	379	478	AGAAACGAT	486	RND	KY785474|2016|Human|USA
521	AAC	Pr	17	N	379	478	AGAAACGAT	486	RND	MF098766|2016|Human|Dominican Rep
521	AAC	Pr	17	N	379	478	AGAAACGAT	486	RND	MF098768|2016|Human|Dominican Rep
521	AAC	Pr	17	N	379	478	AGAAACGAT	486	RND	MF098769|2016|Human|Dominican Rep
521	AAC	Pr	17	N	379	478	AGAAACGAT	486	RND	MF098771|2017|Human|Mexico
521	AAC	Pr	17	N	379	478	AGAAACGAT	486	RND	MF574585|2016|Human|Colombia
521	AAC	Pr	17	N	379	479	AGAAACGAT	487	RND	KY785424|2016|Human|Jamaica
521	AAC	Pr	17	N	379	479	AGAAACGAT	487	RND	MF574578|2016|Human|Colombia
521	AAC	Pr	17	N	379	479	AGAAACGAT	487	RND	MF574580|2016|Human|Colombia
521	AAC	Pr	17	N	379	479	AGAAACGAT	487	RND	MF574581|2016|Human|Colombia
521	AAC	Pr	17	N	379	479	AGAAACGAT	487	RND	MF574582|2016|Human|Colombia
521	AAC	Pr	17	N	379	479	AGAAACGAT	487	RND	MF574588|2016|Human|Colombia
521	AAC	Pr	17	N	379	479	AGAAACGAT	487	RND	MH157214|2016|Human|Mexico
521	AAC	Pr	17	N	379	480	AGAAACGAc	488	RND	KY785441|2016|Human|Dominican Rep
521	AAC	Pr	17	N	379	480	AGAAACGAT	488	RND	KY014298|2016|Human|USA
521	AAC	Pr	17	N	379	480	AGAAACGAT	488	RND	KY785412|2016|Human|USA
521	AAC	Pr	17	N	379	480	AGAAACGAT	488	RND	KY785413|2016|Human|Dominican Rep
521	AAC	Pr	17	N	379	480	AGAAACGAT	488	RND	KY785419|2016|Human|Jamaica
521	AAC	Pr	17	N	379	480	AGAAACGAT	488	RND	KY785426|2016|Human|Brazil
521	AAC	Pr	17	N	379	480	AGAAACGAT	488	RND	KY785439|2016|Human|Brazil
521	AAC	Pr	17	N	379	480	AGAAACGAT	488	RND	KY785442|2016|Human|Honduras
521	AAC	Pr	17	N	379	480	AGAAACGAT	488	RND	KY785448|2016|Human|Honduras
521	AAC	Pr	17	N	379	480	AGAAACGAT	488	RND	KY785464|2016|Human|Puerto Rico
521	AAC	Pr	17	N	379	480	AGAAACGAT	488	RND	KY785465|2016|Human|Dominican Rep
521	AAC	Pr	17	N	379	480	AGAAACGAT	488	RND	KY785479|2016|Human|Brazil
521	AAC	Pr	17	N	379	481	AGAAACGAT	489	RND	KY014305|2016|Human|Dominican Rep
521	AAC	Pr	17	N	379	481	AGAAACGAT	489	RND	KY014315|2016|Human|Honduras
521	AAC	Pr	17	N	379	481	AGAAACGAT	489	RND	KY014318|2016|Human|Dominican Rep
521	AAC	Pr	17	N	379	481	AGAAACGAT	489	RND	KY014325|2016|Human|USA
521	AAC	Pr	17	N	379	481	AGAAACGAT	489	RND	KY785410|2016|Human|Brazil
521	AAC	Pr	17	N	379	481	AGAAACGAT	489	RND	KY785418|2016|Human|Honduras
521	AAC	Pr	17	N	379	481	AGAAACGAT	489	RND	KY785420|2016|Human|Dominican Rep
521	AAC	Pr	17	N	379	481	AGAAACGAT	489	RND	KY785422|2016|Mosquito|USA
521	AAC	Pr	17	N	379	481	AGAAACGAT	489	RND	KY785429|2016|Human|Brazil
521	AAC	Pr	17	N	379	481	AGAAACGAT	489	RND	KY785430|2016|Human|Jamaica
521	AAC	Pr	17	N	379	481	AGAAACGAT	489	RND	KY785437|2016|Human|Brazil
521	AAC	Pr	17	N	379	481	AGAAACGAT	489	RND	KY785444|2016|Human|Honduras
521	AAC	Pr	17	N	379	481	AGAAACGAT	489	RND	KY785445|2016|Human|USA
521	AAC	Pr	17	N	379	481	AGAAACGAT	489	RND	KY785449|2016|Human|Dominican Rep
521	AAC	Pr	17	N	379	481	AGAAACGAT	489	RND	KY785452|2016|Human|Honduras
521	AAC	Pr	17	N	379	481	AGAAACGAT	489	RND	KY785456|2016|Human|Brazil
521	AAC	Pr	17	N	379	481	AGAAACGAT	489	RND	KY785463|2016|Human|Dominican Rep
521	AAC	Pr	17	N	379	481	AGAAACGAT	489	RND	KY785468|2016|Mosquito|USA
521	AAC	Pr	17	N	379	481	AGAAACGAT	489	RND	KY785475|2016|Human|Dominican Rep
521	AAC	Pr	17	N	379	482	AGAAACGAT	490	RND	KY014297|2016|Human|Brazil
521	AAC	Pr	17	N	379	482	AGAAACGAT	490	RND	KY014306|2016|Human|Honduras
521	AAC	Pr	17	N	379	482	AGAAACGAT	490	RND	KY014307|2016|Human|Brazil
521	AAC	Pr	17	N	379	482	AGAAACGAT	490	RND	KY014313|2016|Human|Brazil
521	AAC	Pr	17	N	379	482	AGAAACGAT	490	RND	KY785414|2016|Human|Honduras
521	AAC	Pr	17	N	379	482	AGAAACGAT	490	RND	KY785415|2016|Human|Dominican Rep
521	AAC	Pr	17	N	379	482	AGAAACGAT	490	RND	KY785423|2016|Human|Dominican Rep
521	AAC	Pr	17	N	379	482	AGAAACGAT	490	RND	KY785427|2016|Human|Brazil
521	AAC	Pr	17	N	379	482	AGAAACGAT	490	RND	KY785433|2016|Human|Brazil
521	AAC	Pr	17	N	379	482	AGAAACGAT	490	RND	KY785450|2016|Human|Brazil
521	AAC	Pr	17	N	379	482	AGAAACGAT	490	RND	KY785461|2016|Human|Honduras
521	AAC	Pr	17	N	379	482	AGAAACGAT	490	RND	KY785462|2016|Human|Puerto Rico
521	AAC	Pr	17	N	379	482	AGAAACGAT	490	RND	KY785476|2016|Human|Dominican Rep
521	AAC	Pr	17	N	379	483	AGAAACGAT	491	RND	KX156774|2015|Human|Panama
521	AAC	Pr	17	N	379	483	AGAAACGAT	491	RND	MG494697|2016|Human|Mexico
521	AAC	Pr	17	N	379	484	AGAAACGAT	492	RND	KX694534|2015|Human|Honduras
521	AAC	Pr	17	N	379	485	AGAAACGAT	493	RND	KU991811|2016|Human|Brazil
521	AAC	Pr	17	N	379	485	AGAAACGAT	493	RND	KX421195|2016|Human|Nicaragua
521	AAC	Pr	17	N	379	485	AGAAACGAT	493	RND	MF574579|2016|Human|Colombia
521	AAC	Pr	17	N	379	485	AGAAACGAT	493	RND	MF801407|2016|Human|Mexico
521	AAC	Pr	17	N	379	485	AGAAACGAT	493	RND	MF801423|2016|Human|Mexico
521	AAC	Pr	17	N	379	485	AGAAACGAT	493	RND	MH157199|2016|Human|Mexico
521	AAC	Pr	17	N	379	487	AGAAACGAT	495	RND	KU729217|2015|Human|Brazil
521	AAC	Pr	17	N	379	487	AGAAACGAT	495	RND	KY014320|2016|Human|Brazil
521	AAC	Pr	17	N	379	488	AGAAACGAT	496	RND	KY648934|2016|Mosquito|Mexico
521	AAC	Pr	17	N	379	488	AGAAACGAT	496	RND	MF574565|2015|Human|Colombia
521	AAC	Pr	17	N	379	490	AGAAACGAT	498	RND	KX198135|2016|Human|Panama
521	AAC	Pr	17	N	379	490	AGAAACGAT	498	RND	KY693679|2016|Human|Peru
521	AAC	Pr	17	N	379	491	AGAAACGAT	499	RND	KU707826|2015|Human|Brazil
521	AAC	Pr	17	N	379	491	AGAAACGAT	499	RND	KX087101|2015|Human|Puerto Rico
521	AAC	Pr	17	N	379	491	AGAAACGAT	499	RND	KX838905|2016|Mosquito|USA
521	AAC	Pr	17	N	379	491	AGAAACGAT	499	RND	KX842449|2016|Human|USA
521	AAC	Pr	17	N	379	491	AGAAACGAT	499	RND	KY075932|2016|Human|USA
521	AAC	Pr	17	N	379	491	AGAAACGAT	499	RND	KY075933|2016|Human|USA
521	AAC	Pr	17	N	379	491	AGAAACGAT	499	RND	KY075937|2016|Mosquito|USA
521	AAC	Pr	17	N	379	491	AGAAACGAT	499	RND	KY075938|2016|Mosquito|USA
521	AAC	Pr	17	N	379	491	AGAAACGAT	499	RND	MF159531|2017|Human|Cuba
521	AAC	Pr	17	N	379	491	AGAAACGAT	499	RND	MH063259|2017|Human|Cuba
521	AAC	Pr	17	N	379	491	AGAAACGAT	499	RND	MH063261|2017|Human|Cuba
521	AAC	Pr	17	N	379	491	AGAAACGAT	499	RND	MH063262|2017|Human|Cuba
521	AAC	Pr	17	N	379	492	AGAAACGAT	500	RND	KX838904|2016|Mosquito|USA
521	AAC	Pr	17	N	379	492	AGAAACGAT	500	RND	KX922704|2016|Human|USA
521	AAC	Pr	17	N	379	492	AGAAACGAT	500	RND	KX922705|2016|Human|USA
521	AAC	Pr	17	N	379	492	AGAAACGAT	500	RND	KX922707|2016|Human|USA
521	AAC	Pr	17	N	379	492	AGAAACGAT	500	RND	KX922708|2016|Mosquito|USA
521	AAC	Pr	17	N	379	492	AGAAACGAT	500	RND	KY317937|2016|Human|Colombia
521	AAC	Pr	17	N	379	492	AGAAACGAT	500	RND	KY317938|2016|Human|Colombia
521	AAC	Pr	17	N	379	493	AGAAACGAT	501	RND	KX832731|2016|Human|USA
521	AAC	Pr	17	N	379	493	AGAAACGAT	501	RND	KX922703|2016|Human|USA
521	AAC	Pr	17	N	379	493	AGAAACGAT	501	RND	KX922706|2016|Human|USA
521	AAC	Pr	17	N	379	493	AGAAACGAT	501	RND	KY014299|2016|Mosquito|USA
521	AAC	Pr	17	N	379	493	AGAAACGAT	501	RND	KY014316|2016|Human|USA
521	AAC	Pr	17	N	379	493	AGAAACGAT	501	RND	KY075935|2016|Human|USA
521	AAC	Pr	17	N	379	493	AGAAACGAT	501	RND	KY075936|2016|Human|USA
521	AAC	Pr	17	N	379	493	AGAAACGAT	501	RND	KY317936|2016|Human|Colombia
521	AAC	Pr	17	N	379	493	AGAAACGAT	501	RND	KY317940|2016|Human|Colombia
521	AAC	Pr	17	N	379	493	AGAAACGAT	501	RND	KY785455|2016|Human|Brazil
521	AAC	Pr	17	N	379	493	AGAAACGAT	501	RND	KY785472|2016|Mosquito|USA
521	AAC	Pr	17	N	379	495	AGAAACGAT	503	RND	KY014310|2016|Human|Honduras
521	AAC	Pr	17	N	379	495	AGAAACGAT	503	RND	KY693676|2016|Human|Honduras
521	AAC	Pr	17	N	379	495	AGAAACGAT	503	RND	KY693677|2016|Human|Honduras
521	AAC	Pr	17	N	379	496	AGAAACGAT	504	RND	KX447513|2013|Human|French Poly
521	AAC	Pr	17	N	379	496	AGAAACGAT	504	RND	KX447516|2014|Human|French Poly
521	AAC	Pr	17	N	379	496	AGAAACGAT	504	RND	KX447517|2014|Human|French Poly
521	AAC	Pr	17	N	379	496	AGAAACGAT	504	RND	KY120349|2016|Human|Mexico
521	AAC	Pr	17	N	379	496	AGAAACGAT	504	RND	KY325467|2016|Human|USA
521	AAC	Pr	17	N	379	498	AGAAACGAT	506	RND	MF574552|2015|Human|Colombia
521	AAC	Pr	17	N	379	498	AGAAACGAT	506	RND	MH157197|2016|Human|Mexico
521	AAC	Pr	17	N	379	499	AGAAACGAT	507	RND	KU937936|2016|Human|Suriname
521	AAC	Pr	17	N	379	499	AGAAACGAT	507	RND	KY014314|2016|Human|Dominican Rep
521	AAC	Pr	17	N	379	499	AGAAACGAT	507	RND	KY765318|2016|Human|Nicaragua
521	AAC	Pr	17	N	379	499	AGAAACGAT	507	RND	MF574571|2015|Human|Colombia
521	AAC	Pr	17	N	379	499	AGAAACGAT	507	RND	MH157196|2016|Human|Mexico
521	AAC	Pr	17	N	379	499	AGAAACGAT	507	RND	MH157205|2016|Human|Mexico
521	AAC	Pr	17	N	379	499	AGAAACGAT	507	RND	MH157206|2016|Human|Mexico
521	AAC	Pr	17	N	379	499	AGAAACGAT	507	RND	MH157207|2016|Human|Mexico
521	AAC	Pr	17	N	379	499	AGAAACGAT	507	RND	MH157209|2016|Human|Mexico
521	AAC	Pr	17	N	379	500	AGAAACGAT	508	RND	KX838906|2016|Mosquito|USA
521	AAC	Pr	17	N	379	500	AGAAACGAT	508	RND	KY014319|2016|Human|Honduras
521	AAC	Pr	17	N	379	500	AGAAACGAT	508	RND	MF574555|2015|Human|Colombia
521	AAC	Pr	17	N	379	500	AGAAACGAT	508	RND	MF574556|2015|Human|Colombia
521	AAC	Pr	17	N	379	500	AGAAACGAT	508	RND	MF574557|2015|Human|Colombia
521	AAC	Pr	17	N	379	500	AGAAACGAT	508	RND	MF574558|2015|Human|Colombia
521	AAC	Pr	17	N	379	500	AGAAACGAT	508	RND	MF574560|2015|Human|Colombia
521	AAC	Pr	17	N	379	500	AGAAACGAT	508	RND	MF574561|2015|Human|Colombia
521	AAC	Pr	17	N	379	500	AGAAACGAT	508	RND	MF574562|2015|Human|Colombia
521	AAC	Pr	17	N	379	500	AGAAACGAT	508	RND	MF574563|2015|Human|Colombia
521	AAC	Pr	17	N	379	500	AGAAACGAT	508	RND	MF574564|2015|Human|Colombia
521	AAC	Pr	17	N	379	500	AGAAACGAT	508	RND	MF574568|2015|Human|Colombia
521	AAC	Pr	17	N	379	500	AGAAACGAT	508	RND	MF574569|2015|Human|Colombia
521	AAC	Pr	17	N	379	500	AGAAACGAT	508	RND	MF574573|2015|Human|Colombia
521	AAC	Pr	17	N	379	500	AGAAACGAT	508	RND	MF574574|2015|Human|Colombia
521	AAC	Pr	17	N	379	500	AGAAACGAT	508	RND	MF574576|2015|Human|Colombia
521	AAC	Pr	17	N	379	500	AGAAACGAT	508	RND	MF574577|2015|Human|Colombia
521	AAC	Pr	17	N	379	500	AGAAACGAT	508	RND	MH157212|2016|Human|Mexico
521	AAC	Pr	17	N	379	501	AGAAACGAT	509	RND	KX601168|2015|Human|Puerto Rico
521	AAC	Pr	17	N	379	501	AGAAACGAT	509	RND	KY014300|2016|Human|Dominican Rep
521	AAC	Pr	17	N	379	501	AGAAACGAT	509	RND	KY765320|2016|Human|Nicaragua
521	AAC	Pr	17	N	379	501	AGAAACGAT	509	RND	KY765324|2016|Human|Nicaragua
521	AAC	Pr	17	N	379	501	AGAAACGAT	509	RND	KY765325|2016|Human|Nicaragua
521	AAC	Pr	17	N	379	501	AGAAACGAT	509	RND	KY765327|2016|Human|Nicaragua
521	AAC	Pr	17	N	379	501	AGAAACGAT	509	RND	MH157195|2016|Human|Mexico
521	AAC	Pr	17	N	379	501	AGAAACGAT	509	RND	MH157200|2016|Human|Mexico
521	AAC	Pr	17	N	379	501	AGAAACGAT	509	RND	MH157202|2016|Human|Mexico
521	AAC	Pr	17	N	379	501	AGAAACGAT	509	RND	MH157204|2016|Human|Mexico
521	AAC	Pr	17	N	379	502	AGAAACGAT	510	RND	KX087102|2015|Human|Colombia
521	AAC	Pr	17	N	379	502	AGAAACGAT	510	RND	KX446951|2016|Mosquito|Mexico
521	AAC	Pr	17	N	379	502	AGAAACGAT	510	RND	KX856011|2016|Mosquito|Mexico
521	AAC	Pr	17	N	379	502	AGAAACGAT	510	RND	KY014317|2016|Human|Brazil
521	AAC	Pr	17	N	379	502	AGAAACGAT	510	RND	KY120348|2016|Human|Mexico
521	AAC	Pr	17	N	379	502	AGAAACGAT	510	RND	KY631492|2016|Human|Brazil
521	AAC	Pr	17	N	379	502	AGAAACGAT	510	RND	KY631493|2015|Human|Mexico
521	AAC	Pr	17	N	379	503	AGAAACGAT	511	RND	KX369547|2013|Human|French Poly
521	AAC	Pr	17	N	379	503	AGAAACGAT	511	RND	KX673530|2016|Unknown|Guadeloupe
521	AAC	Pr	17	N	379	503	AGAAACGAT	511	RND	KY014312|2016|Human|Honduras
521	AAC	Pr	17	N	379	503	AGAAACGAT	511	RND	KY765317|2016|Human|Nicaragua
521	AAC	Pr	17	N	379	503	AGAAACGAT	511	RND	MF434516|2016|Human|Nicaragua
521	AAC	Pr	17	N	379	503	AGAAACGAT	511	RND	MF434517|2016|Human|Nicaragua
521	AAC	Pr	17	N	379	503	AGAAACGAT	511	RND	MF434518|2016|Human|Nicaragua
521	AAC	Pr	17	N	379	503	AGAAACGAT	511	RND	MF434520|2016|Human|Nicaragua
521	AAC	Pr	17	N	379	503	AGAAACGAT	511	RND	MF434521|2016|Human|Nicaragua
521	AAC	Pr	17	N	379	503	AGAAACGAT	511	RND	MF434522|2016|Human|Nicaragua
521	AAC	Pr	17	N	379	503	AGAAACGAT	511	RND	MF801378|2016|Human|Guatemala
521	AAC	Pr	17	N	379	503	AGAAACGAT	511	RND	MF801381|2016|Human|Honduras
521	AAC	Pr	17	N	379	503	AGAAACGAT	511	RND	MF801387|2016|Human|Honduras
521	AAC	Pr	17	N	379	503	AGAAACGAT	511	RND	MF801389|2016|Human|Honduras
521	AAC	Pr	17	N	379	503	AGAAACGAT	511	RND	MF801391|2016|Human|Mexico
521	AAC	Pr	17	N	379	503	AGAAACGAT	511	RND	MF801395|2016|Human|Mexico
521	AAC	Pr	17	N	379	503	AGAAACGAT	511	RND	MF801403|2016|Human|Mexico
521	AAC	Pr	17	N	379	503	AGAAACGAT	511	RND	MF801406|2016|Human|Mexico
521	AAC	Pr	17	N	379	503	AGAAACGAT	511	RND	MF801410|2016|Human|Mexico
521	AAC	Pr	17	N	379	503	AGAAACGAT	511	RND	MF801412|2016|Human|Mexico
521	AAC	Pr	17	N	379	503	AGAAACGAT	511	RND	MF801413|2016|Human|Mexico
521	AAC	Pr	17	N	379	503	AGAAACGAT	511	RND	MF801414|2016|Human|Mexico
521	AAC	Pr	17	N	379	503	AGAAACGAT	511	RND	MF801418|2016|Human|Mexico
521	AAC	Pr	17	N	379	503	AGAAACGAT	511	RND	MF801426|2016|Human|Nicaragua
521	AAC	Pr	17	N	379	503	AGAAACGAT	511	RND	MH157203|2016|Human|Mexico
521	AAC	Pr	17	N	379	503	AGAAACGAT	511	RND	MH157210|2016|Human|Mexico
521	AAC	Pr	17	N	379	503	AGAAACGAT	511	RND	MH157213|2016|Human|Mexico
521	AAC	Pr	17	N	379	504	AGAAACGAT	512	RND	MH157201|2016|Human|Mexico
521	AAC	Pr	17	N	379	505	AGAAACGAT	513	RND	KU365777|2015|Human|Brazil
521	AAC	Pr	17	N	379	505	AGAAACGAT	513	RND	KU365779|2015|Human|Brazil
521	AAC	Pr	17	N	379	505	AGAAACGAT	513	RND	KU365780|2015|Human|Brazil
521	AAC	Pr	17	N	379	505	AGAAACGAT	513	RND	KU729218|2015|Human|Brazil
521	AAC	Pr	17	N	379	505	AGAAACGAT	513	RND	KY014295|2016|Human|USA
521	AAC	Pr	17	N	379	505	AGAAACGAT	513	RND	KY014321|2016|Human|Dominican Rep
521	AAC	Pr	17	N	379	505	AGAAACGAT	513	RND	KY325468|2016|Human|USA
521	AAC	Pr	17	N	379	505	AGAAACGAT	513	RND	KY325477|2016|Human|USA
521	AAC	Pr	17	N	379	505	AGAAACGAT	513	RND	KY325482|2016|Human|USA
521	AAC	Pr	17	N	379	506	AGAAACGAT	514	RND	KU365778|2015|Human|Brazil
521	AAC	Pr	17	N	379	506	AGAAACGAT	514	RND	KX013000|2016|Human|Fiji
521	AAC	Pr	17	N	379	506	AGAAACGAT	514	RND	KY014296|2016|Human|Brazil
521	AAC	Pr	17	N	379	506	AGAAACGAT	514	RND	KY014303|2016|Human|Dominican Rep
521	AAC	Pr	17	N	379	506	AGAAACGAT	514	RND	KY014304|2016|Human|Dominican Rep
521	AAC	Pr	17	N	379	506	AGAAACGAT	514	RND	KY014322|2016|Mosquito|USA
521	AAC	Pr	17	N	379	506	AGAAACGAT	514	RND	KY014323|2016|Mosquito|USA
521	AAC	Pr	17	N	379	506	AGAAACGAT	514	RND	KY014324|2016|Mosquito|USA
521	AAC	Pr	17	N	379	506	AGAAACGAT	514	RND	KY075934|2016|Human|USA
521	AAC	Pr	17	N	379	506	AGAAACGAT	514	RND	KY325483|2016|Human|USA
521	AAC	Pr	17	N	379	506	AGAAACGAT	514	RND	MH157208|2016|Human|Mexico
521	AAC	Pr	17	N	379	507	AGAAACGAT	515	RND	KR872956|2015|Human|Brazil
521	AAC	Pr	17	N	379	507	AGAAACGAT	515	RND	KY325472|2016|Human|USA
521	AAC	Pr	17	N	379	507	AGAAACGAT	515	RND	KY325473|2016|Human|USA
521	AAC	Pr	17	N	379	508	AGAAACGAT	516	RND	KX446950|2016|Mosquito|Mexico
521	AAC	Pr	17	N	379	508	AGAAACGAT	516	RND	KX827268|2016|Human|USA
521	AAC	Pr	17	N	379	508	AGAAACGAT	516	RND	KY325476|2016|Human|USA
521	AAC	Pr	17	N	379	509	AGAAACGAT	517	RND	KY325464|2016|Human|USA
521	AAC	Pr	17	N	379	509	AGAAACGAT	517	RND	KY766069|2013|Human|French Poly
521	AAC	Pr	17	N	379	510	AGAAACGAT	518	RND	KX197205|2015|Human|Brazil
521	AAC	Pr	17	N	379	510	AGAAACGAT	518	RND	KX266255|2016|Human|Fiji
521	AAC	Pr	17	N	379	510	AGAAACGAT	518	RND	KY325465|2016|Human|USA
521	AAC	Pr	17	N	379	510	AGAAACGAT	518	RND	KY325469|2016|Human|USA
521	AAC	Pr	17	N	379	510	AGAAACGAT	518	RND	KY325479|2016|Human|USA
521	AAC	Pr	17	N	379	511	AGAAACGAT	519	RND	KU870645|2016|Human|Guatemala
521	AAC	Pr	17	N	379	512	AGAAACGAT	520	RND	KU497555|2015|Human|Brazil
521	AAC	Pr	17	N	379	512	AGAAACGAT	520	RND	KX811222|2016|Unknown|Brazil
521	AAC	Pr	17	N	379	514	AGAAACGAT	522	RND	KX766028|2016|Human|Dominican Rep
521	AAC	Pr	17	N	379	514	AGAAACGAT	522	RND	KX766029|2016|Human|Mexico
521	AAC	Pr	17	N	379	516	AGAAACGAT	524	RND	KX117076|2016|Human|Fiji
521	AAC	Pr	17	N	379	517	AGAAACGAT	525	RND	KX830930|2016|Human|Brazil
521	AAC	Pr	17	N	379	518	AGAAACGAT	526	RND	KU321639|2015|Human|Brazil
521	AAC	Pr	17	N	379	518	AGAAACGAT	526	RND	KU501215|2015|Human|Puerto Rico
521	AAC	Pr	17	N	379	518	AGAAACGAT	526	RND	KU744693|2016|Human|Venezuela
521	AAC	Pr	17	N	379	518	AGAAACGAT	526	RND	KX262887|2016|Human|Honduras
521	AAC	Pr	17	N	379	518	AGAAACGAT	526	RND	MF988743|2016|Mosquito|USA
521	AAC	Pr	17	N	379	519	AGAAACGAc	527	RND	KJ776791|2013|Human|French Poly
521	AAC	Pr	17	N	379	519	AGAAACGAc	527	RND	MF376166|2016|Human|Brazil
521	AAC	Pr	17	N	379	519	AGAAACGAT	527	RND	KU509998|2014|Human|Haiti
521	AAC	Pr	17	N	379	519	AGAAACGAT	527	RND	KU527068|2015|Human|Brazil
521	AAC	Pr	17	N	379	519	AGAAACGAT	527	RND	KU820897|2015|Human|Colombia
521	AAC	Pr	17	N	379	519	AGAAACGAT	527	RND	KU853012|2016|Human|Dominican Rep
521	AAC	Pr	17	N	379	519	AGAAACGAT	527	RND	KU853013|2016|Human|Dominican Rep
521	AAC	Pr	17	N	379	519	AGAAACGAT	527	RND	KU926309|2016|Human|Brazil
521	AAC	Pr	17	N	379	519	AGAAACGAT	527	RND	KU926310|2016|Human|Brazil
521	AAC	Pr	17	N	379	519	AGAAACGAT	527	RND	KX051563|2016|Human|Haiti
521	AAC	Pr	17	N	379	519	AGAAACGAT	527	RND	KX197192|2015|Human|Brazil
521	AAC	Pr	17	N	379	519	AGAAACGAT	527	RND	KX247632|2015|Mosquito|Mexico
521	AAC	Pr	17	N	379	519	AGAAACGAT	527	RND	KX247646|2016|Human|Colombia
521	AAC	Pr	17	N	379	519	AGAAACGAT	527	RND	KX269878|2016|Human|Haiti
521	AAC	Pr	17	N	379	519	AGAAACGAT	527	RND	KX280026|2015|Human|Brazil
521	AAC	Pr	17	N	379	519	AGAAACGAT	527	RND	KX377337|2015|Human|Puerto Rico
521	AAC	Pr	17	N	379	519	AGAAACGAT	527	RND	KX702400|2016|Human|Venezuela
521	AAC	Pr	17	N	379	519	AGAAACGAT	527	RND	KX806557|2016|Human|Tonga
521	AAC	Pr	17	N	379	519	AGAAACGAT	527	RND	KX879603|2016|Human|Ecuador
521	AAC	Pr	17	N	379	519	AGAAACGAT	527	RND	KX893855|2016|Human|Venezuela
521	AAC	Pr	17	N	379	519	AGAAACGAT	527	RND	KY075939|2016|Mosquito|USA
521	AAC	Pr	17	N	379	519	AGAAACGAT	527	RND	KY272991|2016|Human|Brazil
521	AAC	Pr	17	N	379	519	AGAAACGAT	527	RND	KY328289|2016|Human|Honduras
521	AAC	Pr	17	N	379	519	AGAAACGAT	527	RND	KY348640|2016|Human|Suriname
521	AAC	Pr	17	N	379	519	AGAAACGAT	527	RND	KY415986|2014|Human|Haiti
521	AAC	Pr	17	N	379	519	AGAAACGAT	527	RND	KY415987|2014|Human|Haiti
521	AAC	Pr	17	N	379	519	AGAAACGAT	527	RND	KY415988|2014|Human|Haiti
521	AAC	Pr	17	N	379	519	AGAAACGAT	527	RND	KY415989|2014|Human|Haiti
521	AAC	Pr	17	N	379	519	AGAAACGAT	527	RND	KY415990|2014|Human|Haiti
521	AAC	Pr	17	N	379	519	AGAAACGAT	527	RND	KY415991|2014|Human|Haiti
521	AAC	Pr	17	N	379	519	AGAAACGAT	527	RND	KY606272|2016|Human|Mexico
521	AAC	Pr	17	N	379	519	AGAAACGAT	527	RND	KY606273|2016|Human|Mexico
521	AAC	Pr	17	N	379	519	AGAAACGAT	527	RND	KY606274|2016|Human|Mexico
521	AAC	Pr	17	N	379	519	AGAAACGAT	527	RND	KY631494|2015|Human|Mexico
521	AAC	Pr	17	N	379	519	AGAAACGAT	527	RND	KY989971|2015|Human|Colombia
521	AAC	Pr	17	N	379	519	AGAAACGAT	527	RND	LC191864|2016|Human|Fiji
521	AAC	Pr	17	N	379	519	AGAAACGAT	527	RND	MF073357|2016|Human|Brazil
521	AAC	Pr	17	N	379	519	AGAAACGAT	527	RND	MF073358|2015|Human|Brazil
521	AAC	Pr	17	N	379	519	AGAAACGAT	527	RND	MF073359|2015|Human|Brazil
521	AAC	Pr	17	N	379	519	AGAAACGAT	527	RND	MF352141|2015|Human|Brazil
521	AAC	Pr	17	N	379	519	AGAAACGAT	527	RND	MF384325|2016|Mosquito|Haiti
521	AAC	Pr	17	N	379	519	AGAAACGAT	527	RND	MG827392|2013|Human|French Poly
521	AAC	Pr	17	N	379	520	AGAAACGAT	528	RND	KX906952|2016|Human|Honduras
521	AAC	Pr	17	N	379	520	AGAAACGAT	528	RND	MF794971|2016|Human|Ecuador
521	AAC	Pr	17	N	379	523	AGAAACGAT	531	RND	KX879604|2016|Human|Ecuador
521	AAT	Pr	17	N	1	441	AGAAAtGAT	449	RND	MF801408|2016|Human|Mexico
557	ATG	Pr	29	M	1	555	ACAaTGGGG	563	TmG	KU955593|2010|Human|Cambodia
563	ATG	Pr	31	M	396	187	GGGATGAAT	195	GMN	MH157198|2016|Human|Mexico
563	ATG	Pr	31	M	396	235	GGGATGAAT	243	GMN	MH157211|2016|Human|Mexico
563	ATG	Pr	31	M	396	454	GGGATGAAT	462	GMN	KU501216|2015|Human|Guatemala
563	ATG	Pr	31	M	396	454	GGGATGAAT	462	GMN	KU501217|2015|Human|Guatemala
563	ATG	Pr	31	M	396	454	GGGATGAAT	462	GMN	KU820898|2016|Human|Venezuela
563	ATG	Pr	31	M	396	454	GGGATGAAT	462	GMN	KU866423|2016|Human|Samoa
563	ATG	Pr	31	M	396	454	GGGATGAAT	462	GMN	KX056898|2016|Human|Venezuela
563	ATG	Pr	31	M	396	454	GGGATGAAT	462	GMN	KX185891|2016|Human|Samoa
563	ATG	Pr	31	M	396	454	GGGATGAAT	462	GMN	KY003153|2016|Human|Imported
563	ATG	Pr	31	M	396	454	GGGATGAAT	462	GMN	KY003154|2016|Human|Imported
563	ATG	Pr	31	M	396	454	GGGATGAAT	462	GMN	KY120352|2016|Human|Brazil
563	ATG	Pr	31	M	396	454	GGGATGAAT	462	GMN	KY120353|2016|Human|Philippines
563	ATG	Pr	31	M	396	454	GGGATGAAT	462	GMN	MF438286|2017|Human|Cuba
563	ATG	Pr	31	M	396	454	GGGATGAAT	462	GMN	MF593625|2016|Human|Guatemala
563	ATG	Pr	31	M	396	462	GGGATGAAT	470	GMN	MF574575|2015|Human|Colombia
563	ATG	Pr	31	M	396	464	GGGATGAAT	472	GMN	KX421194|2016|Human|Nicaragua
563	ATG	Pr	31	M	396	464	GGGATGAAT	472	GMN	MF574572|2015|Human|Colombia
563	ATG	Pr	31	M	396	471	GGGATGAAT	479	GMN	MF664436|2016|Human|Dominican Rep
563	ATG	Pr	31	M	396	479	GGGATGAAc	487	GMN	KY559003|2015|Human|Brazil
563	ATG	Pr	31	M	396	479	GGGATGAAT	487	GMN	KY558999|2016|Human|Brazil
563	ATG	Pr	31	M	396	479	GGGATGAAT	487	GMN	KY559001|2015|Human|Brazil
563	ATG	Pr	31	M	396	479	GGGATGAAT	487	GMN	KY559005|2016|Human|Brazil
563	ATG	Pr	31	M	396	479	GGGATGAAT	487	GMN	KY559006|2016|Human|Brazil
563	ATG	Pr	31	M	396	479	GGGATGAAT	487	GMN	KY559007|2016|Human|Brazil
563	ATG	Pr	31	M	396	479	GGGATGAAT	487	GMN	KY559009|2016|Human|Brazil
563	ATG	Pr	31	M	396	479	GGGATGAAT	487	GMN	KY559010|2016|Human|Brazil
563	ATG	Pr	31	M	396	479	GGGATGAAT	487	GMN	KY559011|2016|Human|Brazil
563	ATG	Pr	31	M	396	479	GGGATGAAT	487	GMN	KY559012|2016|Human|Brazil
563	ATG	Pr	31	M	396	479	GGGATGAAT	487	GMN	KY559013|2016|Human|Brazil
563	ATG	Pr	31	M	396	479	GGGATGAAT	487	GMN	KY559015|2016|Human|Brazil
563	ATG	Pr	31	M	396	479	GGGATGAAT	487	GMN	KY559017|2016|Human|Brazil
563	ATG	Pr	31	M	396	479	GGGATGAAT	487	GMN	KY559018|2016|Human|Brazil
563	ATG	Pr	31	M	396	479	GGGATGAAT	487	GMN	KY559019|2016|Human|Brazil
563	ATG	Pr	31	M	396	479	GGGATGAAT	487	GMN	KY559021|2016|Human|Brazil
563	ATG	Pr	31	M	396	479	GGGATGAAT	487	GMN	KY559023|2016|Human|Brazil
563	ATG	Pr	31	M	396	479	GGGATGAAT	487	GMN	KY559024|2016|Human|Brazil
563	ATG	Pr	31	M	396	482	GGGATGAAT	490	GMN	KY441403|2016|Human|Brazil
563	ATG	Pr	31	M	396	483	GGGATGAAT	491	GMN	MF801396|2016|Human|Mexico
563	ATG	Pr	31	M	396	483	GGGATGAAT	491	GMN	MF801408|2016|Human|Mexico
563	ATG	Pr	31	M	396	484	GGGATGAAT	492	GMN	KY441402|2016|Human|Brazil
563	ATG	Pr	31	M	396	488	GGGATGAAT	496	GMN	KU997667|2016|Human|Imported
563	ATG	Pr	31	M	396	489	GGGATGAAT	497	GMN	KX548902|2015|Human|Colombia
563	ATG	Pr	31	M	396	489	GGGATGAAT	497	GMN	KY441401|2016|Human|Brazil
563	ATG	Pr	31	M	396	489	GGGATGAAT	497	GMN	MF574566|2015|Human|Colombia
563	ATG	Pr	31	M	396	490	GGGATGAAT	498	GMN	KX520666|2015|Human|Brazil
563	ATG	Pr	31	M	396	490	GGGATGAAT	498	GMN	MF574554|2015|Human|Colombia
563	ATG	Pr	31	M	396	494	GGGATGAAT	502	GMN	KU312312|2015|Human|Suriname
563	ATG	Pr	31	M	396	494	GGGATGAAT	502	GMN	KU758877|2015|Human|French Guiana
563	ATG	Pr	31	M	396	494	GGGATGAAT	502	GMN	KU955589|2016|Human|Samoa
563	ATG	Pr	31	M	396	495	GGGATGAAT	503	GMN	MF801384|2016|Human|Honduras
563	ATG	Pr	31	M	396	496	GGGATGAAT	504	GMN	MF801420|2016|Human|Mexico
563	ATG	Pr	31	M	396	496	GGGATGAAT	504	GMN	MG645981|2006|Human|Thailand
563	ATG	Pr	31	M	396	497	GGGATGAAT	505	GMN	MF574567|2015|Human|Colombia
563	ATG	Pr	31	M	396	497	GGGATGAAT	505	GMN	MF801404|2016|Human|Mexico
563	ATG	Pr	31	M	396	498	GGGATGAAT	506	GMN	KU955590|2016|Human|Venezuela
563	ATG	Pr	31	M	396	498	GGGATGAAT	506	GMN	MF574553|2015|Human|Colombia
563	ATG	Pr	31	M	396	498	GGGATGAAT	506	GMN	MF574583|2016|Human|Colombia
563	ATG	Pr	31	M	396	499	GGGATGAAT	507	GMN	MF574586|2016|Human|Colombia
563	ATG	Pr	31	M	396	499	GGGATGAAT	507	GMN	MF574587|2016|Human|Colombia
563	ATG	Pr	31	M	396	500	GGGATGAAT	508	GMN	MF801402|2016|Human|Mexico
563	ATG	Pr	31	M	396	501	GGGATGAAT	509	GMN	KU647676|2015|Human|Martinique
563	ATG	Pr	31	M	396	501	GGGATGAAT	509	GMN	KU922923|2016|Human|Mexico
563	ATG	Pr	31	M	396	501	GGGATGAAT	509	GMN	KU922960|2016|Human|Mexico
563	ATG	Pr	31	M	396	501	GGGATGAAT	509	GMN	KX447509|2013|Human|French Poly
563	ATG	Pr	31	M	396	501	GGGATGAAT	509	GMN	KX447510|2013|Human|French Poly
563	ATG	Pr	31	M	396	501	GGGATGAAT	509	GMN	KX447511|2014|Human|French Poly
563	ATG	Pr	31	M	396	501	GGGATGAAT	509	GMN	KX447512|2013|Human|French Poly
563	ATG	Pr	31	M	396	501	GGGATGAAT	509	GMN	KX447514|2014|Human|French Poly
563	ATG	Pr	31	M	396	501	GGGATGAAT	509	GMN	KX447515|2013|Human|French Poly
563	ATG	Pr	31	M	396	501	GGGATGAAT	509	GMN	KY559027|2016|Human|Brazil
563	ATG	Pr	31	M	396	501	GGGATGAAT	509	GMN	KY559031|2016|Human|Brazil
563	ATG	Pr	31	M	396	501	GGGATGAAT	509	GMN	KY559032|2016|Human|Brazil
563	ATG	Pr	31	M	396	502	GGGATGAAT	510	GMN	KU761564|2016|Human|Venezuela
563	ATG	Pr	31	M	396	502	GGGATGAAT	510	GMN	MF574584|2016|Human|Colombia
563	ATG	Pr	31	M	396	503	GGGATGAAT	511	GMN	KY785451|2016|Human|Martinique
563	ATG	Pr	31	M	396	503	GGGATGAAT	511	GMN	KY785457|2016|Human|USA
563	ATG	Pr	31	M	396	504	GGGATGAAT	512	GMN	KY014302|2016|Human|Dominican Rep
563	ATG	Pr	31	M	396	506	GGGATGAAT	514	GMN	MF692778|2016|Human|Thailand
563	ATG	Pr	31	M	396	509	GGGATGAAT	517	GMN	KY817930|2016|Human|Brazil
563	ATG	Pr	31	M	396	510	GGGATGAAT	518	GMN	KX156775|2015|Human|Panama
563	ATG	Pr	31	M	396	510	GGGATGAAT	518	GMN	KX156776|2015|Human|Panama
563	ATG	Pr	31	M	396	510	GGGATGAAT	518	GMN	KY693678|2016|Human|Peru
563	ATG	Pr	31	M	396	510	GGGATGAAT	518	GMN	KY693680|2016|Human|Venezuela
563	ATG	Pr	31	M	396	510	GGGATGAAT	518	GMN	LC369584|2017|Human|Thailand
563	ATG	Pr	31	M	396	510	GGGATGAAT	518	GMN	MF801398|2016|Human|Mexico
563	ATG	Pr	31	M	396	510	GGGATGAAT	518	GMN	MF801417|2016|Human|Mexico
563	ATG	Pr	31	M	396	510	GGGATGAAT	518	GMN	MG595216|2016|Human|Mexico
563	ATG	Pr	31	M	396	511	GGGATGAAT	519	GMN	KY126351|2016|Human|Thailand
563	ATG	Pr	31	M	396	511	GGGATGAAT	519	GMN	KY765319|2016|Human|Nicaragua
563	ATG	Pr	31	M	396	511	GGGATGAAT	519	GMN	MF167360|2016|Human|Venezuela
563	ATG	Pr	31	M	396	511	GGGATGAAT	519	GMN	MH063264|2017|Human|Cuba
563	ATG	Pr	31	M	396	511	GGGATGAAT	519	GMN	MH063265|2017|Human|Cuba
563	ATG	Pr	31	M	396	512	GGGATGAAT	520	GMN	KU963796|2016|Human|Samoa
563	ATG	Pr	31	M	396	512	GGGATGAAT	520	GMN	KY765322|2016|Human|Nicaragua
563	ATG	Pr	31	M	396	512	GGGATGAAT	520	GMN	KY765326|2016|Human|Nicaragua
563	ATG	Pr	31	M	396	512	GGGATGAAT	520	GMN	MH063260|2017|Human|Cuba
563	ATG	Pr	31	M	396	514	GGGATGAAT	522	GMN	KY765321|2016|Human|Nicaragua
563	ATG	Pr	31	M	396	514	GGGATGAAT	522	GMN	KY765323|2016|Human|Nicaragua
563	ATG	Pr	31	M	396	515	GGGATGAAT	523	GMN	KY014327|2016|Human|Honduras
563	ATG	Pr	31	M	396	516	GGGATGAAT	524	GMN	KU740184|2016|Human|Venezuela
563	ATG	Pr	31	M	396	516	GGGATGAAT	524	GMN	KY785453|2016|Human|Dominican Rep
563	ATG	Pr	31	M	396	516	GGGATGAAT	524	GMN	MF574570|2015|Human|Colombia
563	ATG	Pr	31	M	396	518	GGGATGAAT	526	GMN	KY014301|2016|Human|Brazil
563	ATG	Pr	31	M	396	518	GGGATGAAT	526	GMN	KY325480|2016|Human|USA
563	ATG	Pr	31	M	396	518	GGGATGAAT	526	GMN	KY785435|2016|Human|Dominican Rep
563	ATG	Pr	31	M	396	518	GGGATGAAT	526	GMN	KY785484|2016|Human|Dominican Rep
563	ATG	Pr	31	M	396	519	GGGATGAA-	527	GM-	KY785466|2016|Human|Colombia
563	ATG	Pr	31	M	396	519	GGGATGAAT	527	GMN	KY785459|2016|Human|USA
563	ATG	Pr	31	M	396	519	GGGATGAAT	527	GMN	MF574559|2015|Human|Colombia
563	ATG	Pr	31	M	396	520	GGGATGAAT	528	GMN	KY785469|2016|Human|Colombia
563	ATG	Pr	31	M	396	520	GGGATGAAT	528	GMN	KY785470|2016|Human|Dominican Rep
563	ATG	Pr	31	M	396	520	GGGATGAAT	528	GMN	KY785474|2016|Human|USA
563	ATG	Pr	31	M	396	520	GGGATGAAT	528	GMN	MF098766|2016|Human|Dominican Rep
563	ATG	Pr	31	M	396	520	GGGATGAAT	528	GMN	MF098768|2016|Human|Dominican Rep
563	ATG	Pr	31	M	396	520	GGGATGAAT	528	GMN	MF098769|2016|Human|Dominican Rep
563	ATG	Pr	31	M	396	520	GGGATGAAT	528	GMN	MF098771|2017|Human|Mexico
563	ATG	Pr	31	M	396	520	GGGATGAAT	528	GMN	MF574585|2016|Human|Colombia
563	ATG	Pr	31	M	396	521	GGGATGAAT	529	GMN	KY785424|2016|Human|Jamaica
563	ATG	Pr	31	M	396	521	GGGATGAAT	529	GMN	MF574578|2016|Human|Colombia
563	ATG	Pr	31	M	396	521	GGGATGAAT	529	GMN	MF574580|2016|Human|Colombia
563	ATG	Pr	31	M	396	521	GGGATGAAT	529	GMN	MF574581|2016|Human|Colombia
563	ATG	Pr	31	M	396	521	GGGATGAAT	529	GMN	MF574582|2016|Human|Colombia
563	ATG	Pr	31	M	396	521	GGGATGAAT	529	GMN	MF574588|2016|Human|Colombia
563	ATG	Pr	31	M	396	521	GGGATGAAT	529	GMN	MH157214|2016|Human|Mexico
563	ATG	Pr	31	M	396	522	GGaATGAAT	530	GMN	KY785479|2016|Human|Brazil
563	ATG	Pr	31	M	396	522	GGGATGAAT	530	GMN	KY014298|2016|Human|USA
563	ATG	Pr	31	M	396	522	GGGATGAAT	530	GMN	KY785412|2016|Human|USA
563	ATG	Pr	31	M	396	522	GGGATGAAT	530	GMN	KY785413|2016|Human|Dominican Rep
563	ATG	Pr	31	M	396	522	GGGATGAAT	530	GMN	KY785419|2016|Human|Jamaica
563	ATG	Pr	31	M	396	522	GGGATGAAT	530	GMN	KY785426|2016|Human|Brazil
563	ATG	Pr	31	M	396	522	GGGATGAAT	530	GMN	KY785439|2016|Human|Brazil
563	ATG	Pr	31	M	396	522	GGGATGAAT	530	GMN	KY785441|2016|Human|Dominican Rep
563	ATG	Pr	31	M	396	522	GGGATGAAT	530	GMN	KY785442|2016|Human|Honduras
563	ATG	Pr	31	M	396	522	GGGATGAAT	530	GMN	KY785448|2016|Human|Honduras
563	ATG	Pr	31	M	396	522	GGGATGAAT	530	GMN	KY785464|2016|Human|Puerto Rico
563	ATG	Pr	31	M	396	522	GGGATGAAT	530	GMN	KY785465|2016|Human|Dominican Rep
563	ATG	Pr	31	M	396	523	GGGATGAAT	531	GMN	KY014305|2016|Human|Dominican Rep
563	ATG	Pr	31	M	396	523	GGGATGAAT	531	GMN	KY014315|2016|Human|Honduras
563	ATG	Pr	31	M	396	523	GGGATGAAT	531	GMN	KY014318|2016|Human|Dominican Rep
563	ATG	Pr	31	M	396	523	GGGATGAAT	531	GMN	KY014325|2016|Human|USA
563	ATG	Pr	31	M	396	523	GGGATGAAT	531	GMN	KY785410|2016|Human|Brazil
563	ATG	Pr	31	M	396	523	GGGATGAAT	531	GMN	KY785418|2016|Human|Honduras
563	ATG	Pr	31	M	396	523	GGGATGAAT	531	GMN	KY785420|2016|Human|Dominican Rep
563	ATG	Pr	31	M	396	523	GGGATGAAT	531	GMN	KY785422|2016|Mosquito|USA
563	ATG	Pr	31	M	396	523	GGGATGAAT	531	GMN	KY785429|2016|Human|Brazil
563	ATG	Pr	31	M	396	523	GGGATGAAT	531	GMN	KY785430|2016|Human|Jamaica
563	ATG	Pr	31	M	396	523	GGGATGAAT	531	GMN	KY785437|2016|Human|Brazil
563	ATG	Pr	31	M	396	523	GGGATGAAT	531	GMN	KY785444|2016|Human|Honduras
563	ATG	Pr	31	M	396	523	GGGATGAAT	531	GMN	KY785445|2016|Human|USA
563	ATG	Pr	31	M	396	523	GGGATGAAT	531	GMN	KY785449|2016|Human|Dominican Rep
563	ATG	Pr	31	M	396	523	GGGATGAAT	531	GMN	KY785452|2016|Human|Honduras
563	ATG	Pr	31	M	396	523	GGGATGAAT	531	GMN	KY785456|2016|Human|Brazil
563	ATG	Pr	31	M	396	523	GGGATGAAT	531	GMN	KY785463|2016|Human|Dominican Rep
563	ATG	Pr	31	M	396	523	GGGATGAAT	531	GMN	KY785468|2016|Mosquito|USA
563	ATG	Pr	31	M	396	523	GGGATGAAT	531	GMN	KY785475|2016|Human|Dominican Rep
563	ATG	Pr	31	M	396	524	GGGATGAAT	532	GMN	KY014297|2016|Human|Brazil
563	ATG	Pr	31	M	396	524	GGGATGAAT	532	GMN	KY014306|2016|Human|Honduras
563	ATG	Pr	31	M	396	524	GGGATGAAT	532	GMN	KY014307|2016|Human|Brazil
563	ATG	Pr	31	M	396	524	GGGATGAAT	532	GMN	KY014313|2016|Human|Brazil
563	ATG	Pr	31	M	396	524	GGGATGAAT	532	GMN	KY785414|2016|Human|Honduras
563	ATG	Pr	31	M	396	524	GGGATGAAT	532	GMN	KY785415|2016|Human|Dominican Rep
563	ATG	Pr	31	M	396	524	GGGATGAAT	532	GMN	KY785423|2016|Human|Dominican Rep
563	ATG	Pr	31	M	396	524	GGGATGAAT	532	GMN	KY785427|2016|Human|Brazil
563	ATG	Pr	31	M	396	524	GGGATGAAT	532	GMN	KY785433|2016|Human|Brazil
563	ATG	Pr	31	M	396	524	GGGATGAAT	532	GMN	KY785450|2016|Human|Brazil
563	ATG	Pr	31	M	396	524	GGGATGAAT	532	GMN	KY785461|2016|Human|Honduras
563	ATG	Pr	31	M	396	524	GGGATGAAT	532	GMN	KY785462|2016|Human|Puerto Rico
563	ATG	Pr	31	M	396	524	GGGATGAAT	532	GMN	KY785476|2016|Human|Dominican Rep
563	ATG	Pr	31	M	396	525	GGGATGAAT	533	GMN	KX156774|2015|Human|Panama
563	ATG	Pr	31	M	396	525	GGGATGAAT	533	GMN	MG494697|2016|Human|Mexico
563	ATG	Pr	31	M	396	526	GGGATGAAT	534	GMN	KX694534|2015|Human|Honduras
563	ATG	Pr	31	M	396	527	GGGATGAAT	535	GMN	KU991811|2016|Human|Brazil
563	ATG	Pr	31	M	396	527	GGGATGAAT	535	GMN	KX421195|2016|Human|Nicaragua
563	ATG	Pr	31	M	396	527	GGGATGAAT	535	GMN	MF574579|2016|Human|Colombia
563	ATG	Pr	31	M	396	527	GGGATGAAT	535	GMN	MF801407|2016|Human|Mexico
563	ATG	Pr	31	M	396	527	GGGATGAAT	535	GMN	MF801423|2016|Human|Mexico
563	ATG	Pr	31	M	396	527	GGGATGAAT	535	GMN	MH157199|2016|Human|Mexico
563	ATG	Pr	31	M	396	529	GGGATGAAT	537	GMN	KU729217|2015|Human|Brazil
563	ATG	Pr	31	M	396	529	GGGATGAAT	537	GMN	KY014320|2016|Human|Brazil
563	ATG	Pr	31	M	396	530	GGGATGAAT	538	GMN	KX694532|2013|Human|Thailand
563	ATG	Pr	31	M	396	530	GGGATGAAT	538	GMN	KY648934|2016|Mosquito|Mexico
563	ATG	Pr	31	M	396	530	GGGATGAAT	538	GMN	MF574565|2015|Human|Colombia
563	ATG	Pr	31	M	396	532	GGGATGAAT	540	GMN	KX198135|2016|Human|Panama
563	ATG	Pr	31	M	396	532	GGGATGAAT	540	GMN	KY693679|2016|Human|Peru
563	ATG	Pr	31	M	396	533	GGGATGAAT	541	GMN	KU179098|2014|Human|Indonesia
563	ATG	Pr	31	M	396	533	GGGATGAAT	541	GMN	KU707826|2015|Human|Brazil
563	ATG	Pr	31	M	396	533	GGGATGAAT	541	GMN	KX087101|2015|Human|Puerto Rico
563	ATG	Pr	31	M	396	533	GGGATGAAT	541	GMN	KX838905|2016|Mosquito|USA
563	ATG	Pr	31	M	396	533	GGGATGAAT	541	GMN	KX842449|2016|Human|USA
563	ATG	Pr	31	M	396	533	GGGATGAAT	541	GMN	KY075932|2016|Human|USA
563	ATG	Pr	31	M	396	533	GGGATGAAT	541	GMN	KY075933|2016|Human|USA
563	ATG	Pr	31	M	396	533	GGGATGAAT	541	GMN	KY075937|2016|Mosquito|USA
563	ATG	Pr	31	M	396	533	GGGATGAAT	541	GMN	KY075938|2016|Mosquito|USA
563	ATG	Pr	31	M	396	533	GGGATGAAT	541	GMN	KY317939|2016|Human|Colombia
563	ATG	Pr	31	M	396	533	GGGATGAAT	541	GMN	MF159531|2017|Human|Cuba
563	ATG	Pr	31	M	396	533	GGGATGAAT	541	GMN	MH063259|2017|Human|Cuba
563	ATG	Pr	31	M	396	533	GGGATGAAT	541	GMN	MH063261|2017|Human|Cuba
563	ATG	Pr	31	M	396	533	GGGATGAAT	541	GMN	MH063262|2017|Human|Cuba
563	ATG	Pr	31	M	396	534	GGGATGAAT	542	GMN	KX838904|2016|Mosquito|USA
563	ATG	Pr	31	M	396	534	GGGATGAAT	542	GMN	KX922704|2016|Human|USA
563	ATG	Pr	31	M	396	534	GGGATGAAT	542	GMN	KX922705|2016|Human|USA
563	ATG	Pr	31	M	396	534	GGGATGAAT	542	GMN	KX922707|2016|Human|USA
563	ATG	Pr	31	M	396	534	GGGATGAAT	542	GMN	KX922708|2016|Mosquito|USA
563	ATG	Pr	31	M	396	534	GGGATGAAT	542	GMN	KY317937|2016|Human|Colombia
563	ATG	Pr	31	M	396	534	GGGATGAAT	542	GMN	KY317938|2016|Human|Colombia
563	ATG	Pr	31	M	396	535	GGGATGAAT	543	GMN	KX832731|2016|Human|USA
563	ATG	Pr	31	M	396	535	GGGATGAAT	543	GMN	KX922703|2016|Human|USA
563	ATG	Pr	31	M	396	535	GGGATGAAT	543	GMN	KX922706|2016|Human|USA
563	ATG	Pr	31	M	396	535	GGGATGAAT	543	GMN	KY014299|2016|Mosquito|USA
563	ATG	Pr	31	M	396	535	GGGATGAAT	543	GMN	KY014316|2016|Human|USA
563	ATG	Pr	31	M	396	535	GGGATGAAT	543	GMN	KY075935|2016|Human|USA
563	ATG	Pr	31	M	396	535	GGGATGAAT	543	GMN	KY075936|2016|Human|USA
563	ATG	Pr	31	M	396	535	GGGATGAAT	543	GMN	KY317936|2016|Human|Colombia
563	ATG	Pr	31	M	396	535	GGGATGAAT	543	GMN	KY317940|2016|Human|Colombia
563	ATG	Pr	31	M	396	535	GGGATGAAT	543	GMN	KY785455|2016|Human|Brazil
563	ATG	Pr	31	M	396	535	GGGATGAAT	543	GMN	KY785472|2016|Mosquito|USA
563	ATG	Pr	31	M	396	537	GGGATGAAT	545	GMN	KY014310|2016|Human|Honduras
563	ATG	Pr	31	M	396	537	GGGATGAAT	545	GMN	KY693676|2016|Human|Honduras
563	ATG	Pr	31	M	396	537	GGGATGAAT	545	GMN	KY693677|2016|Human|Honduras
563	ATG	Pr	31	M	396	538	GGGATGAAT	546	GMN	KX447513|2013|Human|French Poly
563	ATG	Pr	31	M	396	538	GGGATGAAT	546	GMN	KX447516|2014|Human|French Poly
563	ATG	Pr	31	M	396	538	GGGATGAAT	546	GMN	KX447517|2014|Human|French Poly
563	ATG	Pr	31	M	396	538	GGGATGAAT	546	GMN	KY120349|2016|Human|Mexico
563	ATG	Pr	31	M	396	538	GGGATGAAT	546	GMN	KY325467|2016|Human|USA
563	ATG	Pr	31	M	396	540	GGGATGAAT	548	GMN	MF574552|2015|Human|Colombia
563	ATG	Pr	31	M	396	540	GGGATGAAT	548	GMN	MH157197|2016|Human|Mexico
563	ATG	Pr	31	M	396	541	GGGATGAAT	549	GMN	KU937936|2016|Human|Suriname
563	ATG	Pr	31	M	396	541	GGGATGAAT	549	GMN	KY014314|2016|Human|Dominican Rep
563	ATG	Pr	31	M	396	541	GGGATGAAT	549	GMN	KY765318|2016|Human|Nicaragua
563	ATG	Pr	31	M	396	541	GGGATGAAT	549	GMN	MF574571|2015|Human|Colombia
563	ATG	Pr	31	M	396	541	GGGATGAAT	549	GMN	MH157196|2016|Human|Mexico
563	ATG	Pr	31	M	396	541	GGGATGAAT	549	GMN	MH157205|2016|Human|Mexico
563	ATG	Pr	31	M	396	541	GGGATGAAT	549	GMN	MH157206|2016|Human|Mexico
563	ATG	Pr	31	M	396	541	GGGATGAAT	549	GMN	MH157207|2016|Human|Mexico
563	ATG	Pr	31	M	396	541	GGGATGAAT	549	GMN	MH157209|2016|Human|Mexico
563	ATG	Pr	31	M	396	542	GGGATGAAT	550	GMN	KX838906|2016|Mosquito|USA
563	ATG	Pr	31	M	396	542	GGGATGAAT	550	GMN	KY014319|2016|Human|Honduras
563	ATG	Pr	31	M	396	542	GGGATGAAT	550	GMN	MF574555|2015|Human|Colombia
563	ATG	Pr	31	M	396	542	GGGATGAAT	550	GMN	MF574556|2015|Human|Colombia
563	ATG	Pr	31	M	396	542	GGGATGAAT	550	GMN	MF574557|2015|Human|Colombia
563	ATG	Pr	31	M	396	542	GGGATGAAT	550	GMN	MF574558|2015|Human|Colombia
563	ATG	Pr	31	M	396	542	GGGATGAAT	550	GMN	MF574560|2015|Human|Colombia
563	ATG	Pr	31	M	396	542	GGGATGAAT	550	GMN	MF574561|2015|Human|Colombia
563	ATG	Pr	31	M	396	542	GGGATGAAT	550	GMN	MF574562|2015|Human|Colombia
563	ATG	Pr	31	M	396	542	GGGATGAAT	550	GMN	MF574563|2015|Human|Colombia
563	ATG	Pr	31	M	396	542	GGGATGAAT	550	GMN	MF574564|2015|Human|Colombia
563	ATG	Pr	31	M	396	542	GGGATGAAT	550	GMN	MF574568|2015|Human|Colombia
563	ATG	Pr	31	M	396	542	GGGATGAAT	550	GMN	MF574569|2015|Human|Colombia
563	ATG	Pr	31	M	396	542	GGGATGAAT	550	GMN	MF574573|2015|Human|Colombia
563	ATG	Pr	31	M	396	542	GGGATGAAT	550	GMN	MF574574|2015|Human|Colombia
563	ATG	Pr	31	M	396	542	GGGATGAAT	550	GMN	MF574576|2015|Human|Colombia
563	ATG	Pr	31	M	396	542	GGGATGAAT	550	GMN	MF574577|2015|Human|Colombia
563	ATG	Pr	31	M	396	542	GGGATGAAT	550	GMN	MH157212|2016|Human|Mexico
563	ATG	Pr	31	M	396	543	GGGATGAAT	551	GMN	KX601168|2015|Human|Puerto Rico
563	ATG	Pr	31	M	396	543	GGGATGAAT	551	GMN	KY014300|2016|Human|Dominican Rep
563	ATG	Pr	31	M	396	543	GGGATGAAT	551	GMN	KY765320|2016|Human|Nicaragua
563	ATG	Pr	31	M	396	543	GGGATGAAT	551	GMN	KY765324|2016|Human|Nicaragua
563	ATG	Pr	31	M	396	543	GGGATGAAT	551	GMN	KY765325|2016|Human|Nicaragua
563	ATG	Pr	31	M	396	543	GGGATGAAT	551	GMN	KY765327|2016|Human|Nicaragua
563	ATG	Pr	31	M	396	543	GGGATGAAT	551	GMN	MH157195|2016|Human|Mexico
563	ATG	Pr	31	M	396	543	GGGATGAAT	551	GMN	MH157200|2016|Human|Mexico
563	ATG	Pr	31	M	396	543	GGGATGAAT	551	GMN	MH157202|2016|Human|Mexico
563	ATG	Pr	31	M	396	543	GGGATGAAT	551	GMN	MH157204|2016|Human|Mexico
563	ATG	Pr	31	M	396	544	GGGATGAAT	552	GMN	KX087102|2015|Human|Colombia
563	ATG	Pr	31	M	396	544	GGGATGAAT	552	GMN	KX446951|2016|Mosquito|Mexico
563	ATG	Pr	31	M	396	544	GGGATGAAT	552	GMN	KX856011|2016|Mosquito|Mexico
563	ATG	Pr	31	M	396	544	GGGATGAAT	552	GMN	KY014317|2016|Human|Brazil
563	ATG	Pr	31	M	396	544	GGGATGAAT	552	GMN	KY120348|2016|Human|Mexico
563	ATG	Pr	31	M	396	544	GGGATGAAT	552	GMN	KY631492|2016|Human|Brazil
563	ATG	Pr	31	M	396	544	GGGATGAAT	552	GMN	KY631493|2015|Human|Mexico
563	ATG	Pr	31	M	396	545	GGGATGAAT	553	GMN	KX369547|2013|Human|French Poly
563	ATG	Pr	31	M	396	545	GGGATGAAT	553	GMN	KX673530|2016|Unknown|Guadeloupe
563	ATG	Pr	31	M	396	545	GGGATGAAT	553	GMN	KY014312|2016|Human|Honduras
563	ATG	Pr	31	M	396	545	GGGATGAAT	553	GMN	KY765317|2016|Human|Nicaragua
563	ATG	Pr	31	M	396	545	GGGATGAAT	553	GMN	MF434516|2016|Human|Nicaragua
563	ATG	Pr	31	M	396	545	GGGATGAAT	553	GMN	MF434517|2016|Human|Nicaragua
563	ATG	Pr	31	M	396	545	GGGATGAAT	553	GMN	MF434518|2016|Human|Nicaragua
563	ATG	Pr	31	M	396	545	GGGATGAAT	553	GMN	MF434520|2016|Human|Nicaragua
563	ATG	Pr	31	M	396	545	GGGATGAAT	553	GMN	MF434521|2016|Human|Nicaragua
563	ATG	Pr	31	M	396	545	GGGATGAAT	553	GMN	MF434522|2016|Human|Nicaragua
563	ATG	Pr	31	M	396	545	GGGATGAAT	553	GMN	MF801378|2016|Human|Guatemala
563	ATG	Pr	31	M	396	545	GGGATGAAT	553	GMN	MF801381|2016|Human|Honduras
563	ATG	Pr	31	M	396	545	GGGATGAAT	553	GMN	MF801387|2016|Human|Honduras
563	ATG	Pr	31	M	396	545	GGGATGAAT	553	GMN	MF801389|2016|Human|Honduras
563	ATG	Pr	31	M	396	545	GGGATGAAT	553	GMN	MF801391|2016|Human|Mexico
563	ATG	Pr	31	M	396	545	GGGATGAAT	553	GMN	MF801395|2016|Human|Mexico
563	ATG	Pr	31	M	396	545	GGGATGAAT	553	GMN	MF801403|2016|Human|Mexico
563	ATG	Pr	31	M	396	545	GGGATGAAT	553	GMN	MF801406|2016|Human|Mexico
563	ATG	Pr	31	M	396	545	GGGATGAAT	553	GMN	MF801410|2016|Human|Mexico
563	ATG	Pr	31	M	396	545	GGGATGAAT	553	GMN	MF801412|2016|Human|Mexico
563	ATG	Pr	31	M	396	545	GGGATGAAT	553	GMN	MF801413|2016|Human|Mexico
563	ATG	Pr	31	M	396	545	GGGATGAAT	553	GMN	MF801414|2016|Human|Mexico
563	ATG	Pr	31	M	396	545	GGGATGAAT	553	GMN	MF801418|2016|Human|Mexico
563	ATG	Pr	31	M	396	545	GGGATGAAT	553	GMN	MF801426|2016|Human|Nicaragua
563	ATG	Pr	31	M	396	545	GGGATGAAT	553	GMN	MH157203|2016|Human|Mexico
563	ATG	Pr	31	M	396	545	GGGATGAAT	553	GMN	MH157210|2016|Human|Mexico
563	ATG	Pr	31	M	396	545	GGGATGAAT	553	GMN	MH157213|2016|Human|Mexico
563	ATG	Pr	31	M	396	546	GGGATGAAT	554	GMN	MH157201|2016|Human|Mexico
563	ATG	Pr	31	M	396	547	GGGATGAAT	555	GMN	KU365777|2015|Human|Brazil
563	ATG	Pr	31	M	396	547	GGGATGAAT	555	GMN	KU365779|2015|Human|Brazil
563	ATG	Pr	31	M	396	547	GGGATGAAT	555	GMN	KU365780|2015|Human|Brazil
563	ATG	Pr	31	M	396	547	GGGATGAAT	555	GMN	KU729218|2015|Human|Brazil
563	ATG	Pr	31	M	396	547	GGGATGAAT	555	GMN	KY014295|2016|Human|USA
563	ATG	Pr	31	M	396	547	GGGATGAAT	555	GMN	KY014321|2016|Human|Dominican Rep
563	ATG	Pr	31	M	396	547	GGGATGAAT	555	GMN	KY325468|2016|Human|USA
563	ATG	Pr	31	M	396	547	GGGATGAAT	555	GMN	KY325477|2016|Human|USA
563	ATG	Pr	31	M	396	548	GGGATGAAT	556	GMN	KU365778|2015|Human|Brazil
563	ATG	Pr	31	M	396	548	GGGATGAAT	556	GMN	KX013000|2016|Human|Fiji
563	ATG	Pr	31	M	396	548	GGGATGAAT	556	GMN	KY014296|2016|Human|Brazil
563	ATG	Pr	31	M	396	548	GGGATGAAT	556	GMN	KY014303|2016|Human|Dominican Rep
563	ATG	Pr	31	M	396	548	GGGATGAAT	556	GMN	KY014304|2016|Human|Dominican Rep
563	ATG	Pr	31	M	396	548	GGGATGAAT	556	GMN	KY014322|2016|Mosquito|USA
563	ATG	Pr	31	M	396	548	GGGATGAAT	556	GMN	KY014323|2016|Mosquito|USA
563	ATG	Pr	31	M	396	548	GGGATGAAT	556	GMN	KY014324|2016|Mosquito|USA
563	ATG	Pr	31	M	396	548	GGGATGAAT	556	GMN	KY075934|2016|Human|USA
563	ATG	Pr	31	M	396	548	GGGATGAAT	556	GMN	KY325483|2016|Human|USA
563	ATG	Pr	31	M	396	548	GGGATGAAT	556	GMN	MH157208|2016|Human|Mexico
563	ATG	Pr	31	M	396	549	GGGATGAAT	557	GMN	KR872956|2015|Human|Brazil
563	ATG	Pr	31	M	396	549	GGGATGAAT	557	GMN	KY325472|2016|Human|USA
563	ATG	Pr	31	M	396	549	GGGATGAAT	557	GMN	KY325473|2016|Human|USA
563	ATG	Pr	31	M	396	550	GGGATGAAT	558	GMN	KX446950|2016|Mosquito|Mexico
563	ATG	Pr	31	M	396	550	GGGATGAAT	558	GMN	KX827268|2016|Human|USA
563	ATG	Pr	31	M	396	550	GGGATGAAT	558	GMN	KY325476|2016|Human|USA
563	ATG	Pr	31	M	396	551	GGGATGAAT	559	GMN	KY325464|2016|Human|USA
563	ATG	Pr	31	M	396	551	GGGATGAAT	559	GMN	KY766069|2013|Human|French Poly
563	ATG	Pr	31	M	396	552	GGGATGAAT	560	GMN	KX197205|2015|Human|Brazil
563	ATG	Pr	31	M	396	552	GGGATGAAT	560	GMN	KX266255|2016|Human|Fiji
563	ATG	Pr	31	M	396	552	GGGATGAAT	560	GMN	KY325465|2016|Human|USA
563	ATG	Pr	31	M	396	552	GGGATGAAT	560	GMN	KY325469|2016|Human|USA
563	ATG	Pr	31	M	396	552	GGGATGAAT	560	GMN	KY325479|2016|Human|USA
563	ATG	Pr	31	M	396	552	GGGATGAAT	560	GMN	MH119185|2016|Human|Thailand
563	ATG	Pr	31	M	396	553	GGGATGAAT	561	GMN	KU870645|2016|Human|Guatemala
563	ATG	Pr	31	M	396	554	GGGATGAAT	562	GMN	KU497555|2015|Human|Brazil
563	ATG	Pr	31	M	396	554	GGGATGAAT	562	GMN	KX051560|2013|Human|Thailand
563	ATG	Pr	31	M	396	554	GGGATGAAT	562	GMN	KX051562|2015|Human|Thailand
563	ATG	Pr	31	M	396	554	GGGATGAAT	562	GMN	KX811222|2016|Unknown|Brazil
563	ATG	Pr	31	M	396	556	GGGATGAAT	564	GMN	KX766028|2016|Human|Dominican Rep
563	ATG	Pr	31	M	396	556	GGGATGAAT	564	GMN	KX766029|2016|Human|Mexico
563	ATG	Pr	31	M	396	557	GGGATGAAT	565	GMN	KX051561|2013|Human|Thailand
563	ATG	Pr	31	M	396	558	GGGATGAAT	566	GMN	KX117076|2016|Human|Fiji
563	ATG	Pr	31	M	396	559	GGGATGAAT	567	GMN	KX830930|2016|Human|Brazil
563	ATG	Pr	31	M	396	560	GGGATGAAT	568	GMN	KU321639|2015|Human|Brazil
563	ATG	Pr	31	M	396	560	GGGATGAAT	568	GMN	KU501215|2015|Human|Puerto Rico
563	ATG	Pr	31	M	396	560	GGGATGAAT	568	GMN	KU744693|2016|Human|Venezuela
563	ATG	Pr	31	M	396	560	GGGATGAAT	568	GMN	KX262887|2016|Human|Honduras
563	ATG	Pr	31	M	396	560	GGGATGAAT	568	GMN	MF988743|2016|Mosquito|USA
563	ATG	Pr	31	M	396	561	GGGATGAAT	569	GMN	KJ776791|2013|Human|French Poly
563	ATG	Pr	31	M	396	561	GGGATGAAT	569	GMN	KU509998|2014|Human|Haiti
563	ATG	Pr	31	M	396	561	GGGATGAAT	569	GMN	KU527068|2015|Human|Brazil
563	ATG	Pr	31	M	396	561	GGGATGAAT	569	GMN	KU681081|2014|Human|Thailand
563	ATG	Pr	31	M	396	561	GGGATGAAT	569	GMN	KU681082|2012|Human|Philippines
563	ATG	Pr	31	M	396	561	GGGATGAAT	569	GMN	KU820897|2015|Human|Colombia
563	ATG	Pr	31	M	396	561	GGGATGAAT	569	GMN	KU853012|2016|Human|Dominican Rep
563	ATG	Pr	31	M	396	561	GGGATGAAT	569	GMN	KU853013|2016|Human|Dominican Rep
563	ATG	Pr	31	M	396	561	GGGATGAAT	569	GMN	KU926309|2016|Human|Brazil
563	ATG	Pr	31	M	396	561	GGGATGAAT	569	GMN	KU926310|2016|Human|Brazil
563	ATG	Pr	31	M	396	561	GGGATGAAT	569	GMN	KU955593|2010|Human|Cambodia
563	ATG	Pr	31	M	396	561	GGGATGAAT	569	GMN	KX051563|2016|Human|Haiti
563	ATG	Pr	31	M	396	561	GGGATGAAT	569	GMN	KX197192|2015|Human|Brazil
563	ATG	Pr	31	M	396	561	GGGATGAAT	569	GMN	KX247632|2015|Mosquito|Mexico
563	ATG	Pr	31	M	396	561	GGGATGAAT	569	GMN	KX247646|2016|Human|Colombia
563	ATG	Pr	31	M	396	561	GGGATGAAT	569	GMN	KX269878|2016|Human|Haiti
563	ATG	Pr	31	M	396	561	GGGATGAAT	569	GMN	KX280026|2015|Human|Brazil
563	ATG	Pr	31	M	396	561	GGGATGAAT	569	GMN	KX377337|2015|Human|Puerto Rico
563	ATG	Pr	31	M	396	561	GGGATGAAT	569	GMN	KX702400|2016|Human|Venezuela
563	ATG	Pr	31	M	396	561	GGGATGAAT	569	GMN	KX806557|2016|Human|Tonga
563	ATG	Pr	31	M	396	561	GGGATGAAT	569	GMN	KX879603|2016|Human|Ecuador
563	ATG	Pr	31	M	396	561	GGGATGAAT	569	GMN	KX893855|2016|Human|Venezuela
563	ATG	Pr	31	M	396	561	GGGATGAAT	569	GMN	KY075939|2016|Mosquito|USA
563	ATG	Pr	31	M	396	561	GGGATGAAT	569	GMN	KY272987|2016|Human|Thailand
563	ATG	Pr	31	M	396	561	GGGATGAAT	569	GMN	KY272991|2016|Human|Brazil
563	ATG	Pr	31	M	396	561	GGGATGAAT	569	GMN	KY328289|2016|Human|Honduras
563	ATG	Pr	31	M	396	561	GGGATGAAT	569	GMN	KY348640|2016|Human|Suriname
563	ATG	Pr	31	M	396	561	GGGATGAAT	569	GMN	KY415986|2014|Human|Haiti
563	ATG	Pr	31	M	396	561	GGGATGAAT	569	GMN	KY415987|2014|Human|Haiti
563	ATG	Pr	31	M	396	561	GGGATGAAT	569	GMN	KY415988|2014|Human|Haiti
563	ATG	Pr	31	M	396	561	GGGATGAAT	569	GMN	KY415989|2014|Human|Haiti
563	ATG	Pr	31	M	396	561	GGGATGAAT	569	GMN	KY415990|2014|Human|Haiti
563	ATG	Pr	31	M	396	561	GGGATGAAT	569	GMN	KY415991|2014|Human|Haiti
563	ATG	Pr	31	M	396	561	GGGATGAAT	569	GMN	KY553111|2016|Human|Philippines
563	ATG	Pr	31	M	396	561	GGGATGAAT	569	GMN	KY606272|2016|Human|Mexico
563	ATG	Pr	31	M	396	561	GGGATGAAT	569	GMN	KY606273|2016|Human|Mexico
563	ATG	Pr	31	M	396	561	GGGATGAAT	569	GMN	KY606274|2016|Human|Mexico
563	ATG	Pr	31	M	396	561	GGGATGAAT	569	GMN	KY631494|2015|Human|Mexico
563	ATG	Pr	31	M	396	561	GGGATGAAT	569	GMN	KY989971|2015|Human|Colombia
563	ATG	Pr	31	M	396	561	GGGATGAAT	569	GMN	LC191864|2016|Human|Fiji
563	ATG	Pr	31	M	396	561	GGGATGAAT	569	GMN	MF073357|2016|Human|Brazil
563	ATG	Pr	31	M	396	561	GGGATGAAT	569	GMN	MF073358|2015|Human|Brazil
563	ATG	Pr	31	M	396	561	GGGATGAAT	569	GMN	MF073359|2015|Human|Brazil
563	ATG	Pr	31	M	396	561	GGGATGAAT	569	GMN	MF352141|2015|Human|Brazil
563	ATG	Pr	31	M	396	561	GGGATGAAT	569	GMN	MF376166|2016|Human|Brazil
563	ATG	Pr	31	M	396	561	GGGATGAAT	569	GMN	MF384325|2016|Mosquito|Haiti
563	ATG	Pr	31	M	396	561	GGGATGAAT	569	GMN	MG827392|2013|Human|French Poly
563	ATG	Pr	31	M	396	562	GGGATGAAT	570	GMN	KX906952|2016|Human|Honduras
563	ATG	Pr	31	M	396	562	GGGATGAAT	570	GMN	MF794971|2016|Human|Ecuador
563	ATG	Pr	31	M	396	565	GGGATGAAT	573	GMN	KX879604|2016|Human|Ecuador
602	ACG	Pr	44	T	1	533	CACAcGTGT	541	HtC	KU312312|2015|Human|Suriname
635	ACG	Pr	55	T	1	622	CCTAcGCTG	630	PtL	KX446950|2016|Mosquito|Mexico
650	GCG	Pr	60	A	1	632	GGGGcGGAA	640	GaE	MF801414|2016|Human|Mexico
665	ATC	Pr	65	I	1	624	GACaTCGAT	632	DiD	KY785413|2016|Human|Dominican Rep
683	ATG	Pr	71	M	1	681	AACAtGACG	689	NmT	LC191864|2016|Human|Fiji
692	GCT	Pr	74	A	1	683	TCAgCTTGG	691	SaW	KX811222|2016|Unknown|Brazil
707	GTA	Pr	79	V	1	667	TACGtAACC	675	YvT	KY785449|2016|Human|Dominican Rep
716	CGC	Pr	82	R	1	649	TGCCgcCAC	657	CrH	MG645981|2006|Human|Thailand
731	AAA	Pr	87	K	1	729	GGTaAAGCA	737	GkA	KY606274|2016|Human|Mexico
737	CAG	Pr	89	Q	2	696	GCACaGAGA	704	AqR	KY785412|2016|Human|USA
737	CAG	Pr	89	Q	2	709	GCACaGAGA	717	AqR	KY075935|2016|Human|USA
737	TGG	Pr	89	W	1	628	GCAtGGAGA	636	AwR	MF438286|2017|Human|Cuba
782	GAG	M	11	E	1	761	AGGgAGCTG	769	ReL	MF574557|2015|Human|Colombia
791	GCG	M	14	A	2	757	CAAgCGCGG	765	QaR	KY014320|2016|Human|Brazil
791	GCG	M	14	A	2	776	CAAgCGCGG	784	QaR	KY014296|2016|Human|Brazil
797	CCG	M	16	P	3	723	CGGcCGCAA	731	RpQ	MF574566|2015|Human|Colombia
797	CCG	M	16	P	3	754	CGGcCGCAA	762	RpQ	MF574585|2016|Human|Colombia
797	CCG	M	16	P	3	788	CGGcCGCAA	796	RpQ	KX811222|2016|Unknown|Brazil
809	ATG	M	20	M	1	725	TGGaTGGAA	733	WmE	KY559021|2016|Human|Brazil
818	GGA	M	23	G	2	797	TCAgGAGAA	805	SgE	MF574560|2015|Human|Colombia
818	GGA	M	23	G	2	797	TCAgGAGAA	805	SgE	MF574568|2015|Human|Colombia
845	ATC	M	32	I	1	815	AGAaTCGAA	823	RiE	KY075932|2016|Human|USA
857	ATG	M	36	M	1	855	TGGATgTTC	863	WmF	KX806557|2016|Human|Tonga
860	CTC	M	37	L	1	850	ATAcTCAGG	858	IlR	KU870645|2016|Human|Guatemala
875	CTC	M	42	L	2	857	GGCcTCGCG	865	GlA	KX369547|2013|Human|French Poly
875	CTC	M	42	L	2	873	GGCcTCGCG	881	GlA	MG827392|2013|Human|French Poly
890	ACT	M	47	T	1	838	GCAaCTGCC	846	AtA	MH063264|2017|Human|Cuba
893	GTC	M	48	V	1	891	GCTGtCATC	899	AvI	KU681082|2012|Human|Philippines
923	CGC	M	58	R	4	822	ACGcGCCAA	830	TrQ	MF574575|2015|Human|Colombia
923	CGC	M	58	R	4	850	ACGcGCCAA	858	TrQ	KX520666|2015|Human|Brazil
923	CGC	M	58	R	4	857	ACGcGCCAA	865	TrQ	MF574567|2015|Human|Colombia
923	CGC	M	58	R	4	902	ACGcGCCAA	910	TrQ	MF574576|2015|Human|Colombia
926	AAA	M	59	K	1	901	AGCaAAAAA	909	SkK	KX447516|2014|Human|French Poly
938	TGC	M	63	C	1	917	ATATgCTTG	925	IcL	MF574556|2015|Human|Colombia
965	CAG	M	72	Q	1	963	GCCCaGGCA	971	AqA	KY606274|2016|Human|Mexico
965	CTG	M	72	L	1	903	GCCCtGGCA	911	AlA	KU922923|2016|Human|Mexico
971	CAC	M	74	H	2	872	GCAcACAGC	880	AhS	MF574572|2015|Human|Colombia
971	CAC	M	74	H	2	927	GCAcACAGC	935	AhS	MF574559|2015|Human|Colombia
974	GGC	M	75	G	1	922	TACgGCATC	930	YgI	MH063265|2017|Human|Cuba
977	CTC	E	1	L	1	947	AGCcTCAGG	955	SlR	KY075933|2016|Human|USA
1043	ATT	E	23	I	5	1003	GATaTTGTC	1011	DiV	KY785475|2016|Human|Dominican Rep
1043	ATT	E	23	I	5	1029	GATaTTGTC	1037	DiV	KR872956|2015|Human|Brazil
1043	ATT	E	23	I	5	1040	GATaTTGTC	1048	DiV	KU321639|2015|Human|Brazil
1043	ATT	E	23	I	5	1041	GATaTTGTC	1049	DiV	KX197192|2015|Human|Brazil
1043	ATT	E	23	I	5	1041	GATaTTGTC	1049	DiV	MF352141|2015|Human|Brazil
1073	GCA	E	33	A	1	1070	ACCGcAATG	1078	TaM	KU744693|2016|Human|Venezuela
1115	GCA	E	47	A	1	1099	GTTgCAACA	1107	VaT	KY325482|2016|Human|USA
1115	TCA	E	47	S	1	1081	GTTtCAACA	1089	VsT	KU729217|2015|Human|Brazil
1127	ACC	E	51	T	3	1091	GTCAcCAAC	1099	VtN	MH157199|2016|Human|Mexico
1127	ACC	E	51	T	3	1105	GTCAcCAAC	1113	VtN	MH157205|2016|Human|Mexico
1127	ACC	E	51	T	3	1107	GTCAcCAAC	1115	VtN	MH157202|2016|Human|Mexico
1142	ATA	E	56	I	2	1033	GAGaTAAGA	1041	EiR	KU501216|2015|Human|Guatemala
1142	ATA	E	56	I	2	1033	GAGaTAAGA	1041	EiR	KU501217|2015|Human|Guatemala
1166	ACA	E	64	T	2	1057	GCAaCAATA	1065	AtI	KY120352|2016|Human|Brazil
1166	ACA	E	64	T	2	1132	GCAaCAATA	1140	AtI	KU729217|2015|Human|Brazil
1178	ACG	E	68	T	2	1160	GACAcGGCT	1168	DtA	MF434522|2016|Human|Nicaragua
1178	ACG	E	68	T	2	1160	GACAcGGCT	1168	DtA	MF801378|2016|Human|Guatemala
1178	ATA	E	68	I	1	1144	GACATaGCT	1152	DiA	KU729217|2015|Human|Brazil
1181	ACT	E	69	T	1	1129	ATGaCTTCg	1137	MtS	KY126351|2016|Human|Thailand
1181	GTT	E	69	V	3	1141	ATGGtTTCg	1149	MvS	KY785422|2016|Mosquito|USA
1181	GTT	E	69	V	3	1151	ATGGtTTCg	1159	MvS	KY075937|2016|Mosquito|USA
1181	GTT	E	69	V	3	1165	ATGGtTTCg	1173	MvS	KY325482|2016|Human|USA
1217	CAC	E	81	H	1	1196	GCCcACCTT	1204	AhL	MF574558|2015|Human|Colombia
1223	GAG	E	83	E	3	1202	CTTGAgAAG	1210	LeK	MF574563|2015|Human|Colombia
1223	GAG	E	83	E	3	1202	CTTGAgAAG	1210	LeK	MF574564|2015|Human|Colombia
1223	GAG	E	83	E	3	1202	CTTGAgAAG	1210	LeK	MF574569|2015|Human|Colombia
1358	AGG	E	128	R	1	1274	GGGAgGAGC	1282	GrS	KY559006|2016|Human|Brazil
1430	CTC	E	152	L	1	1427	ATGcTCGTT	1435	MlV	KU744693|2016|Human|Venezuela
1433	GCT	E	153	A	1	1415	ATCGcTAAT	1423	IaN	MF801412|2016|Human|Mexico
1472	AGG	E	166	R	1	1470	GCGAggGTT	1478	ArV	MF073359|2015|Human|Brazil
1478	GAC	E	168	D	1	1411	GTTGAcATA	1419	VdI	MG645981|2006|Human|Thailand
1511	GCC	E	179	A	1	1486	GCCgCCCTG	1494	AaL	KX447517|2014|Human|French Poly
1520	AGT	E	182	S	1	1481	GGGaGTTTT	1489	GsF	KY785462|2016|Human|Puerto Rico
1559	GCC	E	195	A	2	1475	ACAGcCCTT	1483	TaL	KY559014|2016|Human|Brazil
1559	GCC	E	195	A	2	1475	ACAGcCCTT	1483	TaL	KY559015|2016|Human|Brazil
1562	CAT	E	196	H	1	1541	GGCCaTGAC	1549	GhD	MF574573|2015|Human|Colombia
1613	GAG	E	213	E	1	1611	TTGGagCAC	1619	LeH	KY606274|2016|Human|Mexico
1613	GCT	E	213	A	1	1610	TTGGcTCAC	1618	LaH	KU744693|2016|Human|Venezuela
1619	AGG	E	215	R	1	1552	CACAgGGAG	1560	HrE	MG645981|2006|Human|Thailand
1655	ACT	E	227	T	1	1653	CACaCTGGG	1661	HtG	KU681081|2014|Human|Thailand
1661	GTA	E	229	V	1	1640	GGGGtAGAC	1648	GvD	MF574556|2015|Human|Colombia
1664	GCC	E	230	A	1	1661	GCAGcCACC	1669	AaT	KU744693|2016|Human|Venezuela
1712	AGG	E	246	R	1	1672	TTCAgGGAC	1680	FrD	KY785463|2016|Human|Dominican Rep
1715	GAA	E	247	E	1	1693	AAGGAaGCA	1701	KeA	KY014314|2016|Human|Dominican Rep
1718	TCA	E	248	S	1	1700	GACtCACAT	1708	DsH	MF801391|2016|Human|Mexico
1739	GCC	E	255	A	1	1705	ACTGcCGTG	1713	TaV	KU729217|2015|Human|Brazil
1745	GCT	E	257	A	1	1706	GTGGcTCTA	1714	VaL	KY785462|2016|Human|Puerto Rico
1754	ACT	E	260	T	1	1745	GGGAcTCAA	1753	GtQ	KU497555|2015|Human|Brazil
1763	GCA	E	263	A	1	1761	GAAGcAGCA	1769	EaA	KY606274|2016|Human|Mexico
1775	ATG	E	267	M	2	1732	CACAtGGCC	1740	HmA	MF098766|2016|Human|Dominican Rep
1775	ATG	E	267	M	2	1764	CACAtGGCC	1772	HmA	MH119185|2016|Human|Thailand
1814	GAA	E	280	E	1	1748	GGTGaAAAG	1756	GeK	MF801404|2016|Human|Mexico
1814	GTA	E	280	V	1	1774	GGTGtAAAG	1782	GvK	KY785475|2016|Human|Dominican Rep
1823	AAG	E	283	K	1	1801	GGAAaGCTG	1809	GkL	MF574571|2015|Human|Colombia
1838	CGC	E	288	R	1	1817	GGCCgCTTG	1825	GrL	MF574555|2015|Human|Colombia
1901	GCC	E	309	A	1	1892	TGTgCcGCA	1900	CaA	KX051562|2015|Human|Thailand
1907	TCG	E	311	S	1	1840	GCAtCGTTC	1848	AsF	MG645981|2006|Human|Thailand
1919	ATC	E	315	I	1	1846	TTCAtCAAG	1854	FiK	MF574554|2015|Human|Colombia
1940	GTG	E	322	V	1	1937	ACAgTGgAC	1945	Tvd	KU744693|2016|Human|Venezuela
1943	GAC	E	323	D	1	1940	gTGgACGGG	1948	vdG	KU744693|2016|Human|Venezuela
1964	GGA	E	330	G	1	1961	GAGGgACAG	1969	EgQ	KU744693|2016|Human|Venezuela
1964	TTA	E	330	L	4	1922	GAGtTACAG	1930	ElQ	MF574578|2016|Human|Colombia
1964	TTA	E	330	L	4	1928	GAGtTACAG	1936	ElQ	MF574579|2016|Human|Colombia
1964	TTA	E	330	L	4	1934	GAGtTACAG	1942	ElQ	KX087101|2015|Human|Puerto Rico
1964	TTA	E	330	L	4	1944	GAGtTACAG	1952	ElQ	KX601168|2015|Human|Puerto Rico
1970	GAC	E	332	D	1	1968	CAGgACGCA	1976	QdA	KY606274|2016|Human|Mexico
1973	GGA	E	333	G	1	1970	TACGgAGGG	1978	YgG	KU744693|2016|Human|Venezuela
1979	GCA	E	335	A	1	1977	GGGgCAGAT	1985	GaD	KU926310|2016|Human|Brazil
1982	GCT	E	336	A	1	1902	ACAGcTGGA	1910	TaG	MF801408|2016|Human|Mexico
1988	ACT	E	338	T	1	1908	GGAaCTTGC	1916	GtC	MF801408|2016|Human|Mexico
2006	CGG	E	344	R	1	1985	GCTCgGATG	1993	ArM	MF574561|2015|Human|Colombia
2021	ACG	E	349	T	1	2005	GACAcGCAA	2013	DtQ	KU729218|2015|Human|Brazil
2078	GGC	E	368	G	1	2076	GAAgGCACT	2084	EgT	KU681081|2014|Human|Thailand
2081	ATT	E	369	I	1	2062	AGCAtTGAG	2070	SiE	KY014317|2016|Human|Brazil
2147	ATC	E	391	I	1	2137	GGAaTCGGG	2145	GiG	KU870645|2016|Human|Guatemala
2153	GAA	E	393	E	1	2151	GGGGAaAAG	2159	GEK	KU955593|2010|Human|Cambodia
2153	GAG	E	393	E	398	1777	GGGGAGAAG	1785	GEK	MH157198|2016|Human|Mexico
2153	GAG	E	393	E	398	1825	GGGGAGAAG	1833	GEK	MH157211|2016|Human|Mexico
2153	GAG	E	393	E	398	2044	GGGGAGAAG	2052	GEK	KU501216|2015|Human|Guatemala
2153	GAG	E	393	E	398	2044	GGGGAGAAG	2052	GEK	KU501217|2015|Human|Guatemala
2153	GAG	E	393	E	398	2044	GGGGAGAAG	2052	GEK	KU820898|2016|Human|Venezuela
2153	GAG	E	393	E	398	2044	GGGGAGAAG	2052	GEK	KU866423|2016|Human|Samoa
2153	GAG	E	393	E	398	2044	GGGGAGAAG	2052	GEK	KX056898|2016|Human|Venezuela
2153	GAG	E	393	E	398	2044	GGGGAGAAG	2052	GEK	KX185891|2016|Human|Samoa
2153	GAG	E	393	E	398	2044	GGGGAGAAG	2052	GEK	KY003153|2016|Human|Imported
2153	GAG	E	393	E	398	2044	GGGGAGAAG	2052	GEK	KY003154|2016|Human|Imported
2153	GAG	E	393	E	398	2044	GGGGAGAAG	2052	GEK	KY120352|2016|Human|Brazil
2153	GAG	E	393	E	398	2044	GGGGAGAAG	2052	GEK	KY120353|2016|Human|Philippines
2153	GAG	E	393	E	398	2044	GGGGAGAAG	2052	GEK	MF438286|2017|Human|Cuba
2153	GAG	E	393	E	398	2044	GGGGAGAAG	2052	GEK	MF593625|2016|Human|Guatemala
2153	GAG	E	393	E	398	2052	GGGGAGAAG	2060	GEK	MF574575|2015|Human|Colombia
2153	GAG	E	393	E	398	2054	GGGGAGAAG	2062	GEK	KX421194|2016|Human|Nicaragua
2153	GAG	E	393	E	398	2054	GGGGAGAAG	2062	GEK	MF574572|2015|Human|Colombia
2153	GAG	E	393	E	398	2061	GGGGAGAAG	2069	GEK	MF664436|2016|Human|Dominican Rep
2153	GAG	E	393	E	398	2069	GGGGAGAAG	2077	GEK	KY558999|2016|Human|Brazil
2153	GAG	E	393	E	398	2069	GGGGAGAAG	2077	GEK	KY559001|2015|Human|Brazil
2153	GAG	E	393	E	398	2069	GGGGAGAAG	2077	GEK	KY559003|2015|Human|Brazil
2153	GAG	E	393	E	398	2069	GGGGAGAAG	2077	GEK	KY559004|2016|Human|Brazil
2153	GAG	E	393	E	398	2069	GGGGAGAAG	2077	GEK	KY559005|2016|Human|Brazil
2153	GAG	E	393	E	398	2069	GGGGAGAAG	2077	GEK	KY559006|2016|Human|Brazil
2153	GAG	E	393	E	398	2069	GGGGAGAAG	2077	GEK	KY559007|2016|Human|Brazil
2153	GAG	E	393	E	398	2069	GGGGAGAAG	2077	GEK	KY559009|2016|Human|Brazil
2153	GAG	E	393	E	398	2069	GGGGAGAAG	2077	GEK	KY559010|2016|Human|Brazil
2153	GAG	E	393	E	398	2069	GGGGAGAAG	2077	GEK	KY559011|2016|Human|Brazil
2153	GAG	E	393	E	398	2069	GGGGAGAAG	2077	GEK	KY559012|2016|Human|Brazil
2153	GAG	E	393	E	398	2069	GGGGAGAAG	2077	GEK	KY559013|2016|Human|Brazil
2153	GAG	E	393	E	398	2069	GGGGAGAAG	2077	GEK	KY559014|2016|Human|Brazil
2153	GAG	E	393	E	398	2069	GGGGAGAAG	2077	GEK	KY559015|2016|Human|Brazil
2153	GAG	E	393	E	398	2069	GGGGAGAAG	2077	GEK	KY559017|2016|Human|Brazil
2153	GAG	E	393	E	398	2069	GGGGAGAAG	2077	GEK	KY559018|2016|Human|Brazil
2153	GAG	E	393	E	398	2069	GGGGAGAAG	2077	GEK	KY559019|2016|Human|Brazil
2153	GAG	E	393	E	398	2069	GGGGAGAAG	2077	GEK	KY559021|2016|Human|Brazil
2153	GAG	E	393	E	398	2069	GGGGAGAAG	2077	GEK	KY559023|2016|Human|Brazil
2153	GAG	E	393	E	398	2069	GGGGAGAAG	2077	GEK	KY559024|2016|Human|Brazil
2153	GAG	E	393	E	398	2072	GGGGAGAAG	2080	GEK	KY441403|2016|Human|Brazil
2153	GAG	E	393	E	398	2073	GGGGAGAAG	2081	GEK	MF801396|2016|Human|Mexico
2153	GAG	E	393	E	398	2073	GGGGAGAAG	2081	GEK	MF801408|2016|Human|Mexico
2153	GAG	E	393	E	398	2073	GGGGAGAAG	2081	GEK	MF801409|2016|Human|Mexico
2153	GAG	E	393	E	398	2074	GGGGAGAAG	2082	GEK	KY441402|2016|Human|Brazil
2153	GAG	E	393	E	398	2078	GGGGAGAAG	2086	GEK	KU997667|2016|Human|Imported
2153	GAG	E	393	E	398	2079	GGGGAGAAG	2087	GEK	KX548902|2015|Human|Colombia
2153	GAG	E	393	E	398	2079	GGGGAGAAG	2087	GEK	KY441401|2016|Human|Brazil
2153	GAG	E	393	E	398	2079	GGGGAGAAG	2087	GEK	MF574566|2015|Human|Colombia
2153	GAG	E	393	E	398	2080	GGGGAGAAG	2088	GEK	KX520666|2015|Human|Brazil
2153	GAG	E	393	E	398	2080	GGGGAGAAG	2088	GEK	MF574554|2015|Human|Colombia
2153	GAG	E	393	E	398	2084	GGGGAGAAG	2092	GEK	KU312312|2015|Human|Suriname
2153	GAG	E	393	E	398	2084	GGGGAGAAG	2092	GEK	KU758877|2015|Human|French Guiana
2153	GAG	E	393	E	398	2084	GGGGAGAAG	2092	GEK	KU955589|2016|Human|Samoa
2153	GAG	E	393	E	398	2085	GGGGAGAAG	2093	GEK	MF801384|2016|Human|Honduras
2153	GAG	E	393	E	398	2086	GGGGAGAAG	2094	GEK	MG645981|2006|Human|Thailand
2153	GAG	E	393	E	398	2087	GGGGAGAAG	2095	GEK	MF574567|2015|Human|Colombia
2153	GAG	E	393	E	398	2088	GGGGAGAAG	2096	GEK	KU955590|2016|Human|Venezuela
2153	GAG	E	393	E	398	2088	GGGGAGAAG	2096	GEK	MF574553|2015|Human|Colombia
2153	GAG	E	393	E	398	2088	GGGGAGAAG	2096	GEK	MF574583|2016|Human|Colombia
2153	GAG	E	393	E	398	2089	GGGGAGAAG	2097	GEK	MF574586|2016|Human|Colombia
2153	GAG	E	393	E	398	2089	GGGGAGAAG	2097	GEK	MF574587|2016|Human|Colombia
2153	GAG	E	393	E	398	2090	GGGGAGAAG	2098	GEK	MF801402|2016|Human|Mexico
2153	GAG	E	393	E	398	2091	GGGGAGAAG	2099	GEK	KU647676|2015|Human|Martinique
2153	GAG	E	393	E	398	2091	GGGGAGAAG	2099	GEK	KU922923|2016|Human|Mexico
2153	GAG	E	393	E	398	2091	GGGGAGAAG	2099	GEK	KU922960|2016|Human|Mexico
2153	GAG	E	393	E	398	2091	GGGGAGAAG	2099	GEK	KX447509|2013|Human|French Poly
2153	GAG	E	393	E	398	2091	GGGGAGAAG	2099	GEK	KX447510|2013|Human|French Poly
2153	GAG	E	393	E	398	2091	GGGGAGAAG	2099	GEK	KX447511|2014|Human|French Poly
2153	GAG	E	393	E	398	2091	GGGGAGAAG	2099	GEK	KX447512|2013|Human|French Poly
2153	GAG	E	393	E	398	2091	GGGGAGAAG	2099	GEK	KX447514|2014|Human|French Poly
2153	GAG	E	393	E	398	2091	GGGGAGAAG	2099	GEK	KX447515|2013|Human|French Poly
2153	GAG	E	393	E	398	2091	GGGGAGAAG	2099	GEK	KY559027|2016|Human|Brazil
2153	GAG	E	393	E	398	2091	GGGGAGAAG	2099	GEK	KY559031|2016|Human|Brazil
2153	GAG	E	393	E	398	2091	GGGGAGAAG	2099	GEK	KY559032|2016|Human|Brazil
2153	GAG	E	393	E	398	2092	GGGGAGAAG	2100	GEK	KU761564|2016|Human|Venezuela
2153	GAG	E	393	E	398	2092	GGGGAGAAG	2100	GEK	MF574584|2016|Human|Colombia
2153	GAG	E	393	E	398	2093	GGGGAGAAG	2101	GEK	KY785457|2016|Human|USA
2153	GAG	E	393	E	398	2094	GGGGAGAAG	2102	GEK	KY014302|2016|Human|Dominican Rep
2153	GAG	E	393	E	398	2096	GGGGAGAAG	2104	GEK	MF692778|2016|Human|Thailand
2153	GAG	E	393	E	398	2099	GGGGAGAAG	2107	GEK	KY817930|2016|Human|Brazil
2153	GAG	E	393	E	398	2100	GGGGAGAAG	2108	GEK	KX156775|2015|Human|Panama
2153	GAG	E	393	E	398	2100	GGGGAGAAG	2108	GEK	KX156776|2015|Human|Panama
2153	GAG	E	393	E	398	2100	GGGGAGAAG	2108	GEK	KY693678|2016|Human|Peru
2153	GAG	E	393	E	398	2100	GGGGAGAAG	2108	GEK	KY693680|2016|Human|Venezuela
2153	GAG	E	393	E	398	2100	GGGGAGAAG	2108	GEK	LC369584|2017|Human|Thailand
2153	GAG	E	393	E	398	2100	GGGGAGAAG	2108	GEK	MF801398|2016|Human|Mexico
2153	GAG	E	393	E	398	2100	GGGGAGAAG	2108	GEK	MF801417|2016|Human|Mexico
2153	GAG	E	393	E	398	2100	GGGGAGAAG	2108	GEK	MG595216|2016|Human|Mexico
2153	GAG	E	393	E	398	2101	GGGGAGAAG	2109	GEK	KY126351|2016|Human|Thailand
2153	GAG	E	393	E	398	2101	GGGGAGAAG	2109	GEK	KY765319|2016|Human|Nicaragua
2153	GAG	E	393	E	398	2101	GGGGAGAAG	2109	GEK	MF167360|2016|Human|Venezuela
2153	GAG	E	393	E	398	2101	GGGGAGAAG	2109	GEK	MH063264|2017|Human|Cuba
2153	GAG	E	393	E	398	2101	GGGGAGAAG	2109	GEK	MH063265|2017|Human|Cuba
2153	GAG	E	393	E	398	2102	GGGGAGAAG	2110	GEK	KU963796|2016|Human|Samoa
2153	GAG	E	393	E	398	2102	GGGGAGAAG	2110	GEK	KY765322|2016|Human|Nicaragua
2153	GAG	E	393	E	398	2102	GGGGAGAAG	2110	GEK	KY765326|2016|Human|Nicaragua
2153	GAG	E	393	E	398	2102	GGGGAGAAG	2110	GEK	MH063260|2017|Human|Cuba
2153	GAG	E	393	E	398	2104	GGGGAGAAG	2112	GEK	KY765321|2016|Human|Nicaragua
2153	GAG	E	393	E	398	2104	GGGGAGAAG	2112	GEK	KY765323|2016|Human|Nicaragua
2153	GAG	E	393	E	398	2105	GGGGAGAAG	2113	GEK	KY014327|2016|Human|Honduras
2153	GAG	E	393	E	398	2106	GGGGAGAAG	2114	GEK	KU740184|2016|Human|Venezuela
2153	GAG	E	393	E	398	2106	GGGGAGAAG	2114	GEK	KY785453|2016|Human|Dominican Rep
2153	GAG	E	393	E	398	2106	GGGGAGAAG	2114	GEK	MF574570|2015|Human|Colombia
2153	GAG	E	393	E	398	2108	GGGGAGAAG	2116	GEK	KY014301|2016|Human|Brazil
2153	GAG	E	393	E	398	2108	GGGGAGAAG	2116	GEK	KY785435|2016|Human|Dominican Rep
2153	GAG	E	393	E	398	2108	GGGGAGAAG	2116	GEK	KY785447|2016|Human|Dominican Rep
2153	GAG	E	393	E	398	2109	GGGGAGAAG	2117	GEK	KY785459|2016|Human|USA
2153	GAG	E	393	E	398	2109	GGGGAGAAG	2117	GEK	KY785466|2016|Human|Colombia
2153	GAG	E	393	E	398	2109	GGGGAGAAG	2117	GEK	MF574559|2015|Human|Colombia
2153	GAG	E	393	E	398	2110	GGGGAGAAG	2118	GEK	KY785469|2016|Human|Colombia
2153	GAG	E	393	E	398	2110	GGGGAGAAG	2118	GEK	KY785470|2016|Human|Dominican Rep
2153	GAG	E	393	E	398	2110	GGGGAGAAG	2118	GEK	KY785474|2016|Human|USA
2153	GAG	E	393	E	398	2110	GGGGAGAAG	2118	GEK	MF098766|2016|Human|Dominican Rep
2153	GAG	E	393	E	398	2110	GGGGAGAAG	2118	GEK	MF098768|2016|Human|Dominican Rep
2153	GAG	E	393	E	398	2110	GGGGAGAAG	2118	GEK	MF098769|2016|Human|Dominican Rep
2153	GAG	E	393	E	398	2110	GGGGAGAAG	2118	GEK	MF098771|2017|Human|Mexico
2153	GAG	E	393	E	398	2110	GGGGAGAAG	2118	GEK	MF574585|2016|Human|Colombia
2153	GAG	E	393	E	398	2111	GGGGAGAAG	2119	GEK	KY785424|2016|Human|Jamaica
2153	GAG	E	393	E	398	2111	GGGGAGAAG	2119	GEK	MF574578|2016|Human|Colombia
2153	GAG	E	393	E	398	2111	GGGGAGAAG	2119	GEK	MF574580|2016|Human|Colombia
2153	GAG	E	393	E	398	2111	GGGGAGAAG	2119	GEK	MF574581|2016|Human|Colombia
2153	GAG	E	393	E	398	2111	GGGGAGAAG	2119	GEK	MF574582|2016|Human|Colombia
2153	GAG	E	393	E	398	2111	GGGGAGAAG	2119	GEK	MF574588|2016|Human|Colombia
2153	GAG	E	393	E	398	2111	GGGGAGAAG	2119	GEK	MH157214|2016|Human|Mexico
2153	GAG	E	393	E	398	2112	GGGGAGAAG	2120	GEK	KY014298|2016|Human|USA
2153	GAG	E	393	E	398	2112	GGGGAGAAG	2120	GEK	KY785412|2016|Human|USA
2153	GAG	E	393	E	398	2112	GGGGAGAAG	2120	GEK	KY785413|2016|Human|Dominican Rep
2153	GAG	E	393	E	398	2112	GGGGAGAAG	2120	GEK	KY785419|2016|Human|Jamaica
2153	GAG	E	393	E	398	2112	GGGGAGAAG	2120	GEK	KY785426|2016|Human|Brazil
2153	GAG	E	393	E	398	2112	GGGGAGAAG	2120	GEK	KY785441|2016|Human|Dominican Rep
2153	GAG	E	393	E	398	2112	GGGGAGAAG	2120	GEK	KY785442|2016|Human|Honduras
2153	GAG	E	393	E	398	2112	GGGGAGAAG	2120	GEK	KY785448|2016|Human|Honduras
2153	GAG	E	393	E	398	2112	GGGGAGAAG	2120	GEK	KY785464|2016|Human|Puerto Rico
2153	GAG	E	393	E	398	2112	GGGGAGAAG	2120	GEK	KY785465|2016|Human|Dominican Rep
2153	GAG	E	393	E	398	2112	GGGGAGAAG	2120	GEK	KY785479|2016|Human|Brazil
2153	GAG	E	393	E	398	2113	GGGGAGAAG	2121	GEK	KY014305|2016|Human|Dominican Rep
2153	GAG	E	393	E	398	2113	GGGGAGAAG	2121	GEK	KY014308|2016|Human|Brazil
2153	GAG	E	393	E	398	2113	GGGGAGAAG	2121	GEK	KY014315|2016|Human|Honduras
2153	GAG	E	393	E	398	2113	GGGGAGAAG	2121	GEK	KY014318|2016|Human|Dominican Rep
2153	GAG	E	393	E	398	2113	GGGGAGAAG	2121	GEK	KY014325|2016|Human|USA
2153	GAG	E	393	E	398	2113	GGGGAGAAG	2121	GEK	KY014326|2016|Human|USA
2153	GAG	E	393	E	398	2113	GGGGAGAAG	2121	GEK	KY785410|2016|Human|Brazil
2153	GAG	E	393	E	398	2113	GGGGAGAAG	2121	GEK	KY785417|2016|Human|Colombia
2153	GAG	E	393	E	398	2113	GGGGAGAAG	2121	GEK	KY785418|2016|Human|Honduras
2153	GAG	E	393	E	398	2113	GGGGAGAAG	2121	GEK	KY785420|2016|Human|Dominican Rep
2153	GAG	E	393	E	398	2113	GGGGAGAAG	2121	GEK	KY785422|2016|Mosquito|USA
2153	GAG	E	393	E	398	2113	GGGGAGAAG	2121	GEK	KY785429|2016|Human|Brazil
2153	GAG	E	393	E	398	2113	GGGGAGAAG	2121	GEK	KY785430|2016|Human|Jamaica
2153	GAG	E	393	E	398	2113	GGGGAGAAG	2121	GEK	KY785437|2016|Human|Brazil
2153	GAG	E	393	E	398	2113	GGGGAGAAG	2121	GEK	KY785444|2016|Human|Honduras
2153	GAG	E	393	E	398	2113	GGGGAGAAG	2121	GEK	KY785445|2016|Human|USA
2153	GAG	E	393	E	398	2113	GGGGAGAAG	2121	GEK	KY785452|2016|Human|Honduras
2153	GAG	E	393	E	398	2113	GGGGAGAAG	2121	GEK	KY785456|2016|Human|Brazil
2153	GAG	E	393	E	398	2113	GGGGAGAAG	2121	GEK	KY785463|2016|Human|Dominican Rep
2153	GAG	E	393	E	398	2113	GGGGAGAAG	2121	GEK	KY785475|2016|Human|Dominican Rep
2153	GAG	E	393	E	398	2113	GGtGAGAAG	2121	GEK	KY785468|2016|Mosquito|USA
2153	GAG	E	393	E	398	2114	GGGGAGAAG	2122	GEK	KY014297|2016|Human|Brazil
2153	GAG	E	393	E	398	2114	GGGGAGAAG	2122	GEK	KY014306|2016|Human|Honduras
2153	GAG	E	393	E	398	2114	GGGGAGAAG	2122	GEK	KY014307|2016|Human|Brazil
2153	GAG	E	393	E	398	2114	GGGGAGAAG	2122	GEK	KY014313|2016|Human|Brazil
2153	GAG	E	393	E	398	2114	GGGGAGAAG	2122	GEK	KY785414|2016|Human|Honduras
2153	GAG	E	393	E	398	2114	GGGGAGAAG	2122	GEK	KY785415|2016|Human|Dominican Rep
2153	GAG	E	393	E	398	2114	GGGGAGAAG	2122	GEK	KY785423|2016|Human|Dominican Rep
2153	GAG	E	393	E	398	2114	GGGGAGAAG	2122	GEK	KY785427|2016|Human|Brazil
2153	GAG	E	393	E	398	2114	GGGGAGAAG	2122	GEK	KY785432|2016|Human|Jamaica
2153	GAG	E	393	E	398	2114	GGGGAGAAG	2122	GEK	KY785433|2016|Human|Brazil
2153	GAG	E	393	E	398	2114	GGGGAGAAG	2122	GEK	KY785450|2016|Human|Brazil
2153	GAG	E	393	E	398	2114	GGGGAGAAG	2122	GEK	KY785462|2016|Human|Puerto Rico
2153	GAG	E	393	E	398	2114	GGGGAGAAG	2122	GEK	KY785476|2016|Human|Dominican Rep
2153	GAG	E	393	E	398	2115	GGGGAGAAG	2123	GEK	KX156774|2015|Human|Panama
2153	GAG	E	393	E	398	2115	GGGGAGAAG	2123	GEK	MG494697|2016|Human|Mexico
2153	GAG	E	393	E	398	2116	GGGGAGAAG	2124	GEK	KX694534|2015|Human|Honduras
2153	GAG	E	393	E	398	2117	GGGGAGAAG	2125	GEK	KU991811|2016|Human|Brazil
2153	GAG	E	393	E	398	2117	GGGGAGAAG	2125	GEK	KX421195|2016|Human|Nicaragua
2153	GAG	E	393	E	398	2117	GGGGAGAAG	2125	GEK	MF574579|2016|Human|Colombia
2153	GAG	E	393	E	398	2117	GGGGAGAAG	2125	GEK	MF801407|2016|Human|Mexico
2153	GAG	E	393	E	398	2117	GGGGAGAAG	2125	GEK	MF801423|2016|Human|Mexico
2153	GAG	E	393	E	398	2117	GGGGAGAAG	2125	GEK	MH157199|2016|Human|Mexico
2153	GAG	E	393	E	398	2119	GGGGAGAAG	2127	GEK	KU729217|2015|Human|Brazil
2153	GAG	E	393	E	398	2119	GGGGAGAAG	2127	GEK	KY014320|2016|Human|Brazil
2153	GAG	E	393	E	398	2120	GGGGAGAAG	2128	GEK	KX694532|2013|Human|Thailand
2153	GAG	E	393	E	398	2120	GGGGAGAAG	2128	GEK	KY648934|2016|Mosquito|Mexico
2153	GAG	E	393	E	398	2120	GGGGAGAAG	2128	GEK	MF574565|2015|Human|Colombia
2153	GAG	E	393	E	398	2122	GGGGAGAAG	2130	GEK	KX198135|2016|Human|Panama
2153	GAG	E	393	E	398	2122	GGGGAGAAG	2130	GEK	KY693679|2016|Human|Peru
2153	GAG	E	393	E	398	2123	GGGGAGAAG	2131	GEK	KU179098|2014|Human|Indonesia
2153	GAG	E	393	E	398	2123	GGGGAGAAG	2131	GEK	KU707826|2015|Human|Brazil
2153	GAG	E	393	E	398	2123	GGGGAGAAG	2131	GEK	KX087101|2015|Human|Puerto Rico
2153	GAG	E	393	E	398	2123	GGGGAGAAG	2131	GEK	KX838905|2016|Mosquito|USA
2153	GAG	E	393	E	398	2123	GGGGAGAAG	2131	GEK	KX842449|2016|Human|USA
2153	GAG	E	393	E	398	2123	GGGGAGAAG	2131	GEK	KY075932|2016|Human|USA
2153	GAG	E	393	E	398	2123	GGGGAGAAG	2131	GEK	KY075933|2016|Human|USA
2153	GAG	E	393	E	398	2123	GGGGAGAAG	2131	GEK	KY075937|2016|Mosquito|USA
2153	GAG	E	393	E	398	2123	GGGGAGAAG	2131	GEK	KY075938|2016|Mosquito|USA
2153	GAG	E	393	E	398	2123	GGGGAGAAG	2131	GEK	KY317939|2016|Human|Colombia
2153	GAG	E	393	E	398	2123	GGGGAGAAG	2131	GEK	MF159531|2017|Human|Cuba
2153	GAG	E	393	E	398	2123	GGGGAGAAG	2131	GEK	MH063259|2017|Human|Cuba
2153	GAG	E	393	E	398	2123	GGGGAGAAG	2131	GEK	MH063261|2017|Human|Cuba
2153	GAG	E	393	E	398	2123	GGGGAGAAG	2131	GEK	MH063262|2017|Human|Cuba
2153	GAG	E	393	E	398	2124	GGGGAGAAG	2132	GEK	KX838904|2016|Mosquito|USA
2153	GAG	E	393	E	398	2124	GGGGAGAAG	2132	GEK	KX922704|2016|Human|USA
2153	GAG	E	393	E	398	2124	GGGGAGAAG	2132	GEK	KX922705|2016|Human|USA
2153	GAG	E	393	E	398	2124	GGGGAGAAG	2132	GEK	KX922707|2016|Human|USA
2153	GAG	E	393	E	398	2124	GGGGAGAAG	2132	GEK	KX922708|2016|Mosquito|USA
2153	GAG	E	393	E	398	2124	GGGGAGAAG	2132	GEK	KY317937|2016|Human|Colombia
2153	GAG	E	393	E	398	2124	GGGGAGAAG	2132	GEK	KY317938|2016|Human|Colombia
2153	GAG	E	393	E	398	2124	GGGGAGAAG	2132	GEK	KY325466|2016|Human|USA
2153	GAG	E	393	E	398	2125	GGGGAGAAG	2133	GEK	KX832731|2016|Human|USA
2153	GAG	E	393	E	398	2125	GGGGAGAAG	2133	GEK	KX922703|2016|Human|USA
2153	GAG	E	393	E	398	2125	GGGGAGAAG	2133	GEK	KX922706|2016|Human|USA
2153	GAG	E	393	E	398	2125	GGGGAGAAG	2133	GEK	KY014299|2016|Mosquito|USA
2153	GAG	E	393	E	398	2125	GGGGAGAAG	2133	GEK	KY014316|2016|Human|USA
2153	GAG	E	393	E	398	2125	GGGGAGAAG	2133	GEK	KY075935|2016|Human|USA
2153	GAG	E	393	E	398	2125	GGGGAGAAG	2133	GEK	KY075936|2016|Human|USA
2153	GAG	E	393	E	398	2125	GGGGAGAAG	2133	GEK	KY317936|2016|Human|Colombia
2153	GAG	E	393	E	398	2125	GGGGAGAAG	2133	GEK	KY317940|2016|Human|Colombia
2153	GAG	E	393	E	398	2125	GGGGAGAAG	2133	GEK	KY785455|2016|Human|Brazil
2153	GAG	E	393	E	398	2125	GGGGAGAAG	2133	GEK	KY785472|2016|Mosquito|USA
2153	GAG	E	393	E	398	2127	GGGGAGAAG	2135	GEK	KY014310|2016|Human|Honduras
2153	GAG	E	393	E	398	2127	GGGGAGAAG	2135	GEK	KY693676|2016|Human|Honduras
2153	GAG	E	393	E	398	2127	GGGGAGAAG	2135	GEK	KY693677|2016|Human|Honduras
2153	GAG	E	393	E	398	2128	GGGGAGAAG	2136	GEK	KX447513|2013|Human|French Poly
2153	GAG	E	393	E	398	2128	GGGGAGAAG	2136	GEK	KX447516|2014|Human|French Poly
2153	GAG	E	393	E	398	2128	GGGGAGAAG	2136	GEK	KX447517|2014|Human|French Poly
2153	GAG	E	393	E	398	2128	GGGGAGAAG	2136	GEK	KY120349|2016|Human|Mexico
2153	GAG	E	393	E	398	2128	GGGGAGAAG	2136	GEK	KY325467|2016|Human|USA
2153	GAG	E	393	E	398	2130	GGGGAGAAG	2138	GEK	MF574552|2015|Human|Colombia
2153	GAG	E	393	E	398	2131	GGGGAGAAG	2139	GEK	KU937936|2016|Human|Suriname
2153	GAG	E	393	E	398	2131	GGGGAGAAG	2139	GEK	KY014314|2016|Human|Dominican Rep
2153	GAG	E	393	E	398	2131	GGGGAGAAG	2139	GEK	KY765318|2016|Human|Nicaragua
2153	GAG	E	393	E	398	2131	GGGGAGAAG	2139	GEK	MF574571|2015|Human|Colombia
2153	GAG	E	393	E	398	2131	GGGGAGAAG	2139	GEK	MH157196|2016|Human|Mexico
2153	GAG	E	393	E	398	2131	GGGGAGAAG	2139	GEK	MH157205|2016|Human|Mexico
2153	GAG	E	393	E	398	2131	GGGGAGAAG	2139	GEK	MH157206|2016|Human|Mexico
2153	GAG	E	393	E	398	2131	GGGGAGAAG	2139	GEK	MH157209|2016|Human|Mexico
2153	GAG	E	393	E	398	2132	GGGGAGAAG	2140	GEK	KX838906|2016|Mosquito|USA
2153	GAG	E	393	E	398	2132	GGGGAGAAG	2140	GEK	KY014319|2016|Human|Honduras
2153	GAG	E	393	E	398	2132	GGGGAGAAG	2140	GEK	MF574555|2015|Human|Colombia
2153	GAG	E	393	E	398	2132	GGGGAGAAG	2140	GEK	MF574556|2015|Human|Colombia
2153	GAG	E	393	E	398	2132	GGGGAGAAG	2140	GEK	MF574557|2015|Human|Colombia
2153	GAG	E	393	E	398	2132	GGGGAGAAG	2140	GEK	MF574558|2015|Human|Colombia
2153	GAG	E	393	E	398	2132	GGGGAGAAG	2140	GEK	MF574560|2015|Human|Colombia
2153	GAG	E	393	E	398	2132	GGGGAGAAG	2140	GEK	MF574561|2015|Human|Colombia
2153	GAG	E	393	E	398	2132	GGGGAGAAG	2140	GEK	MF574562|2015|Human|Colombia
2153	GAG	E	393	E	398	2132	GGGGAGAAG	2140	GEK	MF574563|2015|Human|Colombia
2153	GAG	E	393	E	398	2132	GGGGAGAAG	2140	GEK	MF574564|2015|Human|Colombia
2153	GAG	E	393	E	398	2132	GGGGAGAAG	2140	GEK	MF574568|2015|Human|Colombia
2153	GAG	E	393	E	398	2132	GGGGAGAAG	2140	GEK	MF574569|2015|Human|Colombia
2153	GAG	E	393	E	398	2132	GGGGAGAAG	2140	GEK	MF574573|2015|Human|Colombia
2153	GAG	E	393	E	398	2132	GGGGAGAAG	2140	GEK	MF574574|2015|Human|Colombia
2153	GAG	E	393	E	398	2132	GGGGAGAAG	2140	GEK	MF574576|2015|Human|Colombia
2153	GAG	E	393	E	398	2132	GGGGAGAAG	2140	GEK	MF574577|2015|Human|Colombia
2153	GAG	E	393	E	398	2132	GGGGAGAAG	2140	GEK	MH157197|2016|Human|Mexico
2153	GAG	E	393	E	398	2132	GGGGAGAAG	2140	GEK	MH157207|2016|Human|Mexico
2153	GAG	E	393	E	398	2132	GGGGAGAAG	2140	GEK	MH157212|2016|Human|Mexico
2153	GAG	E	393	E	398	2133	GGGGAGAAG	2141	GEK	KX601168|2015|Human|Puerto Rico
2153	GAG	E	393	E	398	2133	GGGGAGAAG	2141	GEK	KY014300|2016|Human|Dominican Rep
2153	GAG	E	393	E	398	2133	GGGGAGAAG	2141	GEK	KY325471|2016|Human|USA
2153	GAG	E	393	E	398	2133	GGGGAGAAG	2141	GEK	KY765320|2016|Human|Nicaragua
2153	GAG	E	393	E	398	2133	GGGGAGAAG	2141	GEK	KY765324|2016|Human|Nicaragua
2153	GAG	E	393	E	398	2133	GGGGAGAAG	2141	GEK	KY765325|2016|Human|Nicaragua
2153	GAG	E	393	E	398	2133	GGGGAGAAG	2141	GEK	KY765327|2016|Human|Nicaragua
2153	GAG	E	393	E	398	2133	GGGGAGAAG	2141	GEK	MH157195|2016|Human|Mexico
2153	GAG	E	393	E	398	2133	GGGGAGAAG	2141	GEK	MH157200|2016|Human|Mexico
2153	GAG	E	393	E	398	2133	GGGGAGAAG	2141	GEK	MH157202|2016|Human|Mexico
2153	GAG	E	393	E	398	2133	GGGGAGAAG	2141	GEK	MH157204|2016|Human|Mexico
2153	GAG	E	393	E	398	2134	GGGGAGAAG	2142	GEK	KX087102|2015|Human|Colombia
2153	GAG	E	393	E	398	2134	GGGGAGAAG	2142	GEK	KX446951|2016|Mosquito|Mexico
2153	GAG	E	393	E	398	2134	GGGGAGAAG	2142	GEK	KX856011|2016|Mosquito|Mexico
2153	GAG	E	393	E	398	2134	GGGGAGAAG	2142	GEK	KY014317|2016|Human|Brazil
2153	GAG	E	393	E	398	2134	GGGGAGAAG	2142	GEK	KY120348|2016|Human|Mexico
2153	GAG	E	393	E	398	2134	GGGGAGAAG	2142	GEK	KY631492|2016|Human|Brazil
2153	GAG	E	393	E	398	2134	GGGGAGAAG	2142	GEK	KY631493|2015|Human|Mexico
2153	GAG	E	393	E	398	2135	GGGGAGAAG	2143	GEK	KX369547|2013|Human|French Poly
2153	GAG	E	393	E	398	2135	GGGGAGAAG	2143	GEK	KX673530|2016|Unknown|Guadeloupe
2153	GAG	E	393	E	398	2135	GGGGAGAAG	2143	GEK	KY014312|2016|Human|Honduras
2153	GAG	E	393	E	398	2135	GGGGAGAAG	2143	GEK	KY765317|2016|Human|Nicaragua
2153	GAG	E	393	E	398	2135	GGGGAGAAG	2143	GEK	MF434516|2016|Human|Nicaragua
2153	GAG	E	393	E	398	2135	GGGGAGAAG	2143	GEK	MF434517|2016|Human|Nicaragua
2153	GAG	E	393	E	398	2135	GGGGAGAAG	2143	GEK	MF434518|2016|Human|Nicaragua
2153	GAG	E	393	E	398	2135	GGGGAGAAG	2143	GEK	MF434520|2016|Human|Nicaragua
2153	GAG	E	393	E	398	2135	GGGGAGAAG	2143	GEK	MF434521|2016|Human|Nicaragua
2153	GAG	E	393	E	398	2135	GGGGAGAAG	2143	GEK	MF434522|2016|Human|Nicaragua
2153	GAG	E	393	E	398	2135	GGGGAGAAG	2143	GEK	MF801378|2016|Human|Guatemala
2153	GAG	E	393	E	398	2135	GGGGAGAAG	2143	GEK	MF801381|2016|Human|Honduras
2153	GAG	E	393	E	398	2135	GGGGAGAAG	2143	GEK	MF801387|2016|Human|Honduras
2153	GAG	E	393	E	398	2135	GGGGAGAAG	2143	GEK	MF801389|2016|Human|Honduras
2153	GAG	E	393	E	398	2135	GGGGAGAAG	2143	GEK	MF801391|2016|Human|Mexico
2153	GAG	E	393	E	398	2135	GGGGAGAAG	2143	GEK	MF801395|2016|Human|Mexico
2153	GAG	E	393	E	398	2135	GGGGAGAAG	2143	GEK	MF801403|2016|Human|Mexico
2153	GAG	E	393	E	398	2135	GGGGAGAAG	2143	GEK	MF801406|2016|Human|Mexico
2153	GAG	E	393	E	398	2135	GGGGAGAAG	2143	GEK	MF801410|2016|Human|Mexico
2153	GAG	E	393	E	398	2135	GGGGAGAAG	2143	GEK	MF801412|2016|Human|Mexico
2153	GAG	E	393	E	398	2135	GGGGAGAAG	2143	GEK	MF801413|2016|Human|Mexico
2153	GAG	E	393	E	398	2135	GGGGAGAAG	2143	GEK	MF801414|2016|Human|Mexico
2153	GAG	E	393	E	398	2135	GGGGAGAAG	2143	GEK	MF801418|2016|Human|Mexico
2153	GAG	E	393	E	398	2135	GGGGAGAAG	2143	GEK	MF801426|2016|Human|Nicaragua
2153	GAG	E	393	E	398	2135	GGGGAGAAG	2143	GEK	MH157203|2016|Human|Mexico
2153	GAG	E	393	E	398	2135	GGGGAGAAG	2143	GEK	MH157210|2016|Human|Mexico
2153	GAG	E	393	E	398	2135	GGGGAGAAG	2143	GEK	MH157213|2016|Human|Mexico
2153	GAG	E	393	E	398	2136	GGGGAGAAG	2144	GEK	MH157201|2016|Human|Mexico
2153	GAG	E	393	E	398	2137	GGGGAGAAG	2145	GEK	KU365777|2015|Human|Brazil
2153	GAG	E	393	E	398	2137	GGGGAGAAG	2145	GEK	KU365779|2015|Human|Brazil
2153	GAG	E	393	E	398	2137	GGGGAGAAG	2145	GEK	KU365780|2015|Human|Brazil
2153	GAG	E	393	E	398	2137	GGGGAGAAG	2145	GEK	KU729218|2015|Human|Brazil
2153	GAG	E	393	E	398	2137	GGGGAGAAG	2145	GEK	KY014295|2016|Human|USA
2153	GAG	E	393	E	398	2137	GGGGAGAAG	2145	GEK	KY014321|2016|Human|Dominican Rep
2153	GAG	E	393	E	398	2137	GGGGAGAAG	2145	GEK	KY325468|2016|Human|USA
2153	GAG	E	393	E	398	2137	GGGGAGAAG	2145	GEK	KY325477|2016|Human|USA
2153	GAG	E	393	E	398	2137	GGGGAGAAG	2145	GEK	KY325482|2016|Human|USA
2153	GAG	E	393	E	398	2138	GGGGAGAAG	2146	GEK	KU365778|2015|Human|Brazil
2153	GAG	E	393	E	398	2138	GGGGAGAAG	2146	GEK	KX013000|2016|Human|Fiji
2153	GAG	E	393	E	398	2138	GGGGAGAAG	2146	GEK	KY014296|2016|Human|Brazil
2153	GAG	E	393	E	398	2138	GGGGAGAAG	2146	GEK	KY014303|2016|Human|Dominican Rep
2153	GAG	E	393	E	398	2138	GGGGAGAAG	2146	GEK	KY014304|2016|Human|Dominican Rep
2153	GAG	E	393	E	398	2138	GGGGAGAAG	2146	GEK	KY014322|2016|Mosquito|USA
2153	GAG	E	393	E	398	2138	GGGGAGAAG	2146	GEK	KY014323|2016|Mosquito|USA
2153	GAG	E	393	E	398	2138	GGGGAGAAG	2146	GEK	KY014324|2016|Mosquito|USA
2153	GAG	E	393	E	398	2138	GGGGAGAAG	2146	GEK	KY075934|2016|Human|USA
2153	GAG	E	393	E	398	2138	GGGGAGAAG	2146	GEK	KY325483|2016|Human|USA
2153	GAG	E	393	E	398	2138	GGGGAGAAG	2146	GEK	MH157208|2016|Human|Mexico
2153	GAG	E	393	E	398	2139	GGGGAGAAG	2147	GEK	KR872956|2015|Human|Brazil
2153	GAG	E	393	E	398	2139	GGGGAGAAG	2147	GEK	KY325472|2016|Human|USA
2153	GAG	E	393	E	398	2139	GGGGAGAAG	2147	GEK	KY325473|2016|Human|USA
2153	GAG	E	393	E	398	2140	GGGGAGAAG	2148	GEK	KX446950|2016|Mosquito|Mexico
2153	GAG	E	393	E	398	2140	GGGGAGAAG	2148	GEK	KX827268|2016|Human|USA
2153	GAG	E	393	E	398	2140	GGGGAGAAG	2148	GEK	KY325476|2016|Human|USA
2153	GAG	E	393	E	398	2141	GGGGAGAAG	2149	GEK	KY325464|2016|Human|USA
2153	GAG	E	393	E	398	2141	GGGGAGAAG	2149	GEK	KY766069|2013|Human|French Poly
2153	GAG	E	393	E	398	2142	GGGGAGAAG	2150	GEK	KX197205|2015|Human|Brazil
2153	GAG	E	393	E	398	2142	GGGGAGAAG	2150	GEK	KX266255|2016|Human|Fiji
2153	GAG	E	393	E	398	2142	GGGGAGAAG	2150	GEK	KY325465|2016|Human|USA
2153	GAG	E	393	E	398	2142	GGGGAGAAG	2150	GEK	KY325469|2016|Human|USA
2153	GAG	E	393	E	398	2142	GGGGAGAAG	2150	GEK	KY325479|2016|Human|USA
2153	GAG	E	393	E	398	2142	GGGGAGAAG	2150	GEK	MH119185|2016|Human|Thailand
2153	GAG	E	393	E	398	2143	GGGGAGAAG	2151	GEK	KU870645|2016|Human|Guatemala
2153	GAG	E	393	E	398	2144	GGGGAGAAG	2152	GEK	KU497555|2015|Human|Brazil
2153	GAG	E	393	E	398	2144	GGGGAGAAG	2152	GEK	KX051560|2013|Human|Thailand
2153	GAG	E	393	E	398	2144	GGGGAGAAG	2152	GEK	KX051562|2015|Human|Thailand
2153	GAG	E	393	E	398	2144	GGGGAGAAG	2152	GEK	KX811222|2016|Unknown|Brazil
2153	GAG	E	393	E	398	2146	GGGGAGAAG	2154	GEK	KX766028|2016|Human|Dominican Rep
2153	GAG	E	393	E	398	2146	GGGGAGAAG	2154	GEK	KX766029|2016|Human|Mexico
2153	GAG	E	393	E	398	2147	GGGGAGAAG	2155	GEK	KX051561|2013|Human|Thailand
2153	GAG	E	393	E	398	2148	GGGGAGAAG	2156	GEK	KX117076|2016|Human|Fiji
2153	GAG	E	393	E	398	2149	GGGGAGAAG	2157	GEK	KX830930|2016|Human|Brazil
2153	GAG	E	393	E	398	2150	GGGGAGAAG	2158	GEK	KU321639|2015|Human|Brazil
2153	GAG	E	393	E	398	2150	GGGGAGAAG	2158	GEK	KU501215|2015|Human|Puerto Rico
2153	GAG	E	393	E	398	2150	GGGGAGAAG	2158	GEK	KU744693|2016|Human|Venezuela
2153	GAG	E	393	E	398	2150	GGGGAGAAG	2158	GEK	KX262887|2016|Human|Honduras
2153	GAG	E	393	E	398	2150	GGGGAGAAG	2158	GEK	MF988743|2016|Mosquito|USA
2153	GAG	E	393	E	398	2151	GGGGAGAAG	2159	GEK	KJ776791|2013|Human|French Poly
2153	GAG	E	393	E	398	2151	GGGGAGAAG	2159	GEK	KU509998|2014|Human|Haiti
2153	GAG	E	393	E	398	2151	GGGGAGAAG	2159	GEK	KU527068|2015|Human|Brazil
2153	GAG	E	393	E	398	2151	GGGGAGAAG	2159	GEK	KU681081|2014|Human|Thailand
2153	GAG	E	393	E	398	2151	GGGGAGAAG	2159	GEK	KU681082|2012|Human|Philippines
2153	GAG	E	393	E	398	2151	GGGGAGAAG	2159	GEK	KU820897|2015|Human|Colombia
2153	GAG	E	393	E	398	2151	GGGGAGAAG	2159	GEK	KU853012|2016|Human|Dominican Rep
2153	GAG	E	393	E	398	2151	GGGGAGAAG	2159	GEK	KU853013|2016|Human|Dominican Rep
2153	GAG	E	393	E	398	2151	GGGGAGAAG	2159	GEK	KU926309|2016|Human|Brazil
2153	GAG	E	393	E	398	2151	GGGGAGAAG	2159	GEK	KU926310|2016|Human|Brazil
2153	GAG	E	393	E	398	2151	GGGGAGAAG	2159	GEK	KX051563|2016|Human|Haiti
2153	GAG	E	393	E	398	2151	GGGGAGAAG	2159	GEK	KX197192|2015|Human|Brazil
2153	GAG	E	393	E	398	2151	GGGGAGAAG	2159	GEK	KX247632|2015|Mosquito|Mexico
2153	GAG	E	393	E	398	2151	GGGGAGAAG	2159	GEK	KX247646|2016|Human|Colombia
2153	GAG	E	393	E	398	2151	GGGGAGAAG	2159	GEK	KX269878|2016|Human|Haiti
2153	GAG	E	393	E	398	2151	GGGGAGAAG	2159	GEK	KX280026|2015|Human|Brazil
2153	GAG	E	393	E	398	2151	GGGGAGAAG	2159	GEK	KX377337|2015|Human|Puerto Rico
2153	GAG	E	393	E	398	2151	GGGGAGAAG	2159	GEK	KX702400|2016|Human|Venezuela
2153	GAG	E	393	E	398	2151	GGGGAGAAG	2159	GEK	KX806557|2016|Human|Tonga
2153	GAG	E	393	E	398	2151	GGGGAGAAG	2159	GEK	KX879603|2016|Human|Ecuador
2153	GAG	E	393	E	398	2151	GGGGAGAAG	2159	GEK	KX893855|2016|Human|Venezuela
2153	GAG	E	393	E	398	2151	GGGGAGAAG	2159	GEK	KY272987|2016|Human|Thailand
2153	GAG	E	393	E	398	2151	GGGGAGAAG	2159	GEK	KY272991|2016|Human|Brazil
2153	GAG	E	393	E	398	2151	GGGGAGAAG	2159	GEK	KY328289|2016|Human|Honduras
2153	GAG	E	393	E	398	2151	GGGGAGAAG	2159	GEK	KY348640|2016|Human|Suriname
2153	GAG	E	393	E	398	2151	GGGGAGAAG	2159	GEK	KY415986|2014|Human|Haiti
2153	GAG	E	393	E	398	2151	GGGGAGAAG	2159	GEK	KY415987|2014|Human|Haiti
2153	GAG	E	393	E	398	2151	GGGGAGAAG	2159	GEK	KY415988|2014|Human|Haiti
2153	GAG	E	393	E	398	2151	GGGGAGAAG	2159	GEK	KY415989|2014|Human|Haiti
2153	GAG	E	393	E	398	2151	GGGGAGAAG	2159	GEK	KY415990|2014|Human|Haiti
2153	GAG	E	393	E	398	2151	GGGGAGAAG	2159	GEK	KY415991|2014|Human|Haiti
2153	GAG	E	393	E	398	2151	GGGGAGAAG	2159	GEK	KY553111|2016|Human|Philippines
2153	GAG	E	393	E	398	2151	GGGGAGAAG	2159	GEK	KY606272|2016|Human|Mexico
2153	GAG	E	393	E	398	2151	GGGGAGAAG	2159	GEK	KY606273|2016|Human|Mexico
2153	GAG	E	393	E	398	2151	GGGGAGAAG	2159	GEK	KY606274|2016|Human|Mexico
2153	GAG	E	393	E	398	2151	GGGGAGAAG	2159	GEK	KY631494|2015|Human|Mexico
2153	GAG	E	393	E	398	2151	GGGGAGAAG	2159	GEK	KY989971|2015|Human|Colombia
2153	GAG	E	393	E	398	2151	GGGGAGAAG	2159	GEK	LC191864|2016|Human|Fiji
2153	GAG	E	393	E	398	2151	GGGGAGAAG	2159	GEK	MF073357|2016|Human|Brazil
2153	GAG	E	393	E	398	2151	GGGGAGAAG	2159	GEK	MF073358|2015|Human|Brazil
2153	GAG	E	393	E	398	2151	GGGGAGAAG	2159	GEK	MF073359|2015|Human|Brazil
2153	GAG	E	393	E	398	2151	GGGGAGAAG	2159	GEK	MF352141|2015|Human|Brazil
2153	GAG	E	393	E	398	2151	GGGGAGAAG	2159	GEK	MF376166|2016|Human|Brazil
2153	GAG	E	393	E	398	2151	GGGGAGAAG	2159	GEK	MF384325|2016|Mosquito|Haiti
2153	GAG	E	393	E	398	2151	GGGGAGAAG	2159	GEK	MG827392|2013|Human|French Poly
2153	GAG	E	393	E	398	2151	GGtGAGAAG	2159	GEK	KY075939|2016|Mosquito|USA
2153	GAG	E	393	E	398	2152	GGGGAGAAG	2160	GEK	KX906952|2016|Human|Honduras
2153	GAG	E	393	E	398	2152	GGGGAGAAG	2160	GEK	MF794971|2016|Human|Ecuador
2153	GAG	E	393	E	398	2155	GGGGAGAAG	2163	GEK	KX879604|2016|Human|Ecuador
2231	AGG	E	419	R	9	2122	GCCAgGAGA	2130	ArR	KU866423|2016|Human|Samoa
2231	AGG	E	419	R	9	2122	GCCAgGAGA	2130	ArR	KX185891|2016|Human|Samoa
2231	AGG	E	419	R	9	2156	GCCAgGAGA	2164	ArR	KU997667|2016|Human|Imported
2231	AGG	E	419	R	9	2162	GCCAgGAGA	2170	ArR	KU955589|2016|Human|Samoa
2231	AGG	E	419	R	9	2180	GCCAgGAGA	2188	ArR	KU963796|2016|Human|Samoa
2231	AGG	E	419	R	9	2216	GCCAgGAGA	2224	ArR	KX013000|2016|Human|Fiji
2231	AGG	E	419	R	9	2220	GCCAgGAGA	2228	ArR	KX266255|2016|Human|Fiji
2231	AGG	E	419	R	9	2220	GCCAgGAGA	2228	ArR	MH119185|2016|Human|Thailand
2231	AGG	E	419	R	9	2226	GCCAgGAGA	2234	ArR	KX117076|2016|Human|Fiji
2285	GTT	E	437	V	2	2247	GGCGtTCTC	2255	GvL	MG494697|2016|Human|Mexico
2285	GTT	E	437	V	2	2283	GGCGtTCTt	2291	GvL	KU681081|2014|Human|Thailand
2303	AGG	E	443	R	1	2266	GGCAgGGGC	2274	GrG	KX694534|2015|Human|Honduras
2321	ATT	E	449	I	1	2318	ATTaTTGGA	2326	IiG	KU744693|2016|Human|Venezuela
2372	ACT	E	466	T	1	2347	CAAAcTCTC	2355	QtL	KX447517|2014|Human|French Poly
2378	CTT	E	468	L	1	2340	CTCcTTGGA	2348	LlG	MG494697|2016|Human|Mexico
2387	TCG	E	471	S	1	2354	ACGTcGCTG	2362	TsL	MF574565|2015|Human|Colombia
2393	ATG	E	473	M	387	2065	CTGATGTGG	2073	LMW	MH157211|2016|Human|Mexico
2393	ATG	E	473	M	387	2284	CTGATGTGG	2292	LMW	KU501216|2015|Human|Guatemala
2393	ATG	E	473	M	387	2284	CTGATGTGG	2292	LMW	KU501217|2015|Human|Guatemala
2393	ATG	E	473	M	387	2284	CTGATGTGG	2292	LMW	KU820898|2016|Human|Venezuela
2393	ATG	E	473	M	387	2284	CTGATGTGG	2292	LMW	KU866423|2016|Human|Samoa
2393	ATG	E	473	M	387	2284	CTGATGTGG	2292	LMW	KX056898|2016|Human|Venezuela
2393	ATG	E	473	M	387	2284	CTGATGTGG	2292	LMW	KX185891|2016|Human|Samoa
2393	ATG	E	473	M	387	2284	CTGATGTGG	2292	LMW	KY003153|2016|Human|Imported
2393	ATG	E	473	M	387	2284	CTGATGTGG	2292	LMW	KY003154|2016|Human|Imported
2393	ATG	E	473	M	387	2284	CTGATGTGG	2292	LMW	KY120352|2016|Human|Brazil
2393	ATG	E	473	M	387	2284	CTGATGTGG	2292	LMW	MF438286|2017|Human|Cuba
2393	ATG	E	473	M	387	2284	CTGATGTGG	2292	LMW	MF593625|2016|Human|Guatemala
2393	ATG	E	473	M	387	2292	CTGATGTGG	2300	LMW	MF574575|2015|Human|Colombia
2393	ATG	E	473	M	387	2294	CTGATGTGG	2302	LMW	KX421194|2016|Human|Nicaragua
2393	ATG	E	473	M	387	2294	CTGATGTGG	2302	LMW	MF574572|2015|Human|Colombia
2393	ATG	E	473	M	387	2298	CTGATGTGG	2306	LMW	KY325481|2016|Human|USA
2393	ATG	E	473	M	387	2301	CTGATGTGG	2309	LMW	MF664436|2016|Human|Dominican Rep
2393	ATG	E	473	M	387	2309	CTGATGTGG	2317	LMW	KY558999|2016|Human|Brazil
2393	ATG	E	473	M	387	2309	CTGATGTGG	2317	LMW	KY559001|2015|Human|Brazil
2393	ATG	E	473	M	387	2309	CTGATGTGG	2317	LMW	KY559003|2015|Human|Brazil
2393	ATG	E	473	M	387	2309	CTGATGTGG	2317	LMW	KY559005|2016|Human|Brazil
2393	ATG	E	473	M	387	2309	CTGATGTGG	2317	LMW	KY559006|2016|Human|Brazil
2393	ATG	E	473	M	387	2309	CTGATGTGG	2317	LMW	KY559007|2016|Human|Brazil
2393	ATG	E	473	M	387	2309	CTGATGTGG	2317	LMW	KY559009|2016|Human|Brazil
2393	ATG	E	473	M	387	2309	CTGATGTGG	2317	LMW	KY559010|2016|Human|Brazil
2393	ATG	E	473	M	387	2309	CTGATGTGG	2317	LMW	KY559011|2016|Human|Brazil
2393	ATG	E	473	M	387	2309	CTGATGTGG	2317	LMW	KY559012|2016|Human|Brazil
2393	ATG	E	473	M	387	2309	CTGATGTGG	2317	LMW	KY559013|2016|Human|Brazil
2393	ATG	E	473	M	387	2309	CTGATGTGG	2317	LMW	KY559015|2016|Human|Brazil
2393	ATG	E	473	M	387	2309	CTGATGTGG	2317	LMW	KY559017|2016|Human|Brazil
2393	ATG	E	473	M	387	2309	CTGATGTGG	2317	LMW	KY559018|2016|Human|Brazil
2393	ATG	E	473	M	387	2309	CTGATGTGG	2317	LMW	KY559019|2016|Human|Brazil
2393	ATG	E	473	M	387	2309	CTGATGTGG	2317	LMW	KY559021|2016|Human|Brazil
2393	ATG	E	473	M	387	2309	CTGATGTGG	2317	LMW	KY559023|2016|Human|Brazil
2393	ATG	E	473	M	387	2309	CTGATGTGG	2317	LMW	KY559024|2016|Human|Brazil
2393	ATG	E	473	M	387	2312	CTGATGTGG	2320	LMW	KY441403|2016|Human|Brazil
2393	ATG	E	473	M	387	2313	CTGATGTGG	2321	LMW	MF801396|2016|Human|Mexico
2393	ATG	E	473	M	387	2313	CTGATGTGG	2321	LMW	MF801408|2016|Human|Mexico
2393	ATG	E	473	M	387	2314	CTGATGTGG	2322	LMW	KY441402|2016|Human|Brazil
2393	ATG	E	473	M	387	2318	CTGATGTGG	2326	LMW	KU997667|2016|Human|Imported
2393	ATG	E	473	M	387	2319	CTGATGTGG	2327	LMW	KX548902|2015|Human|Colombia
2393	ATG	E	473	M	387	2319	CTGATGTGG	2327	LMW	KY441401|2016|Human|Brazil
2393	ATG	E	473	M	387	2319	CTGATGTGG	2327	LMW	MF574566|2015|Human|Colombia
2393	ATG	E	473	M	387	2320	CTGATGTGG	2328	LMW	KX520666|2015|Human|Brazil
2393	ATG	E	473	M	387	2320	CTGATGTGG	2328	LMW	MF574554|2015|Human|Colombia
2393	ATG	E	473	M	387	2324	CTGATGTGG	2332	LMW	KU312312|2015|Human|Suriname
2393	ATG	E	473	M	387	2324	CTGATGTGG	2332	LMW	KU758877|2015|Human|French Guiana
2393	ATG	E	473	M	387	2324	CTGATGTGG	2332	LMW	KU955589|2016|Human|Samoa
2393	ATG	E	473	M	387	2325	CTGATGTGG	2333	LMW	MF801384|2016|Human|Honduras
2393	ATG	E	473	M	387	2327	CTGATGTGG	2335	LMW	MF574567|2015|Human|Colombia
2393	ATG	E	473	M	387	2327	CTGATGTGG	2335	LMW	MF801404|2016|Human|Mexico
2393	ATG	E	473	M	387	2328	CTGATGTGG	2336	LMW	KU955590|2016|Human|Venezuela
2393	ATG	E	473	M	387	2328	CTGATGTGG	2336	LMW	MF574553|2015|Human|Colombia
2393	ATG	E	473	M	387	2328	CTGATGTGG	2336	LMW	MF574583|2016|Human|Colombia
2393	ATG	E	473	M	387	2329	CTGATGTGG	2337	LMW	MF574586|2016|Human|Colombia
2393	ATG	E	473	M	387	2329	CTGATGTGG	2337	LMW	MF574587|2016|Human|Colombia
2393	ATG	E	473	M	387	2330	CTGATGTGG	2338	LMW	MF801402|2016|Human|Mexico
2393	ATG	E	473	M	387	2331	CTGATGTGG	2339	LMW	KU647676|2015|Human|Martinique
2393	ATG	E	473	M	387	2331	CTGATGTGG	2339	LMW	KU922923|2016|Human|Mexico
2393	ATG	E	473	M	387	2331	CTGATGTGG	2339	LMW	KU922960|2016|Human|Mexico
2393	ATG	E	473	M	387	2331	CTGATGTGG	2339	LMW	KX447509|2013|Human|French Poly
2393	ATG	E	473	M	387	2331	CTGATGTGG	2339	LMW	KX447510|2013|Human|French Poly
2393	ATG	E	473	M	387	2331	CTGATGTGG	2339	LMW	KX447511|2014|Human|French Poly
2393	ATG	E	473	M	387	2331	CTGATGTGG	2339	LMW	KX447512|2013|Human|French Poly
2393	ATG	E	473	M	387	2331	CTGATGTGG	2339	LMW	KX447514|2014|Human|French Poly
2393	ATG	E	473	M	387	2331	CTGATGTGG	2339	LMW	KX447515|2013|Human|French Poly
2393	ATG	E	473	M	387	2331	CTGATGTGG	2339	LMW	KY559027|2016|Human|Brazil
2393	ATG	E	473	M	387	2331	CTGATGTGG	2339	LMW	KY559031|2016|Human|Brazil
2393	ATG	E	473	M	387	2331	CTGATGTGG	2339	LMW	KY559032|2016|Human|Brazil
2393	ATG	E	473	M	387	2332	CTGATGTGG	2340	LMW	KU761564|2016|Human|Venezuela
2393	ATG	E	473	M	387	2332	CTGATGTGG	2340	LMW	MF574584|2016|Human|Colombia
2393	ATG	E	473	M	387	2333	CTGATGTGG	2341	LMW	KY785451|2016|Human|Martinique
2393	ATG	E	473	M	387	2333	CTGATGTGG	2341	LMW	KY785457|2016|Human|USA
2393	ATG	E	473	M	387	2334	CTGATGTGG	2342	LMW	KY014302|2016|Human|Dominican Rep
2393	ATG	E	473	M	387	2336	CTGATGTGG	2344	LMW	MF692778|2016|Human|Thailand
2393	ATG	E	473	M	387	2340	CTGATGTGG	2348	LMW	KX156775|2015|Human|Panama
2393	ATG	E	473	M	387	2340	CTGATGTGG	2348	LMW	KX156776|2015|Human|Panama
2393	ATG	E	473	M	387	2340	CTGATGTGG	2348	LMW	KY693678|2016|Human|Peru
2393	ATG	E	473	M	387	2340	CTGATGTGG	2348	LMW	KY693680|2016|Human|Venezuela
2393	ATG	E	473	M	387	2340	CTGATGTGG	2348	LMW	LC369584|2017|Human|Thailand
2393	ATG	E	473	M	387	2340	CTGATGTGG	2348	LMW	MF801398|2016|Human|Mexico
2393	ATG	E	473	M	387	2340	CTGATGTGG	2348	LMW	MF801417|2016|Human|Mexico
2393	ATG	E	473	M	387	2340	CTGATGTGG	2348	LMW	MG595216|2016|Human|Mexico
2393	ATG	E	473	M	387	2341	CTGATGTGG	2349	LMW	KY126351|2016|Human|Thailand
2393	ATG	E	473	M	387	2341	CTGATGTGG	2349	LMW	KY765319|2016|Human|Nicaragua
2393	ATG	E	473	M	387	2341	CTGATGTGG	2349	LMW	MF167360|2016|Human|Venezuela
2393	ATG	E	473	M	387	2341	CTGATGTGG	2349	LMW	MH063264|2017|Human|Cuba
2393	ATG	E	473	M	387	2341	CTGATGTGG	2349	LMW	MH063265|2017|Human|Cuba
2393	ATG	E	473	M	387	2342	CTGATGTGG	2350	LMW	KU963796|2016|Human|Samoa
2393	ATG	E	473	M	387	2342	CTGATGTGG	2350	LMW	KY765322|2016|Human|Nicaragua
2393	ATG	E	473	M	387	2342	CTGATGTGG	2350	LMW	KY765326|2016|Human|Nicaragua
2393	ATG	E	473	M	387	2342	CTGATGTGG	2350	LMW	MH063260|2017|Human|Cuba
2393	ATG	E	473	M	387	2344	CTGATGTGG	2352	LMW	KY765321|2016|Human|Nicaragua
2393	ATG	E	473	M	387	2344	CTGATGTGG	2352	LMW	KY765323|2016|Human|Nicaragua
2393	ATG	E	473	M	387	2345	CTGATGTGG	2353	LMW	KY014327|2016|Human|Honduras
2393	ATG	E	473	M	387	2346	CTGATGTGG	2354	LMW	KU740184|2016|Human|Venezuela
2393	ATG	E	473	M	387	2346	CTGATGTGG	2354	LMW	KY785453|2016|Human|Dominican Rep
2393	ATG	E	473	M	387	2346	CTGATGTGG	2354	LMW	MF574570|2015|Human|Colombia
2393	ATG	E	473	M	387	2348	CTGATGTGG	2356	LMW	KY014301|2016|Human|Brazil
2393	ATG	E	473	M	387	2348	CTGATGTGG	2356	LMW	KY325480|2016|Human|USA
2393	ATG	E	473	M	387	2348	CTGATGTGG	2356	LMW	KY785435|2016|Human|Dominican Rep
2393	ATG	E	473	M	387	2348	CTGATGTGG	2356	LMW	KY785484|2016|Human|Dominican Rep
2393	ATG	E	473	M	387	2349	CTGATGTGG	2357	LMW	KY785459|2016|Human|USA
2393	ATG	E	473	M	387	2349	CTGATGTGG	2357	LMW	KY785466|2016|Human|Colombia
2393	ATG	E	473	M	387	2349	CTGATGTGG	2357	LMW	MF574559|2015|Human|Colombia
2393	ATG	E	473	M	387	2350	CTGATGTGG	2358	LMW	KY785469|2016|Human|Colombia
2393	ATG	E	473	M	387	2350	CTGATGTGG	2358	LMW	KY785470|2016|Human|Dominican Rep
2393	ATG	E	473	M	387	2350	CTGATGTGG	2358	LMW	KY785474|2016|Human|USA
2393	ATG	E	473	M	387	2350	CTGATGTGG	2358	LMW	MF098766|2016|Human|Dominican Rep
2393	ATG	E	473	M	387	2350	CTGATGTGG	2358	LMW	MF098768|2016|Human|Dominican Rep
2393	ATG	E	473	M	387	2350	CTGATGTGG	2358	LMW	MF098769|2016|Human|Dominican Rep
2393	ATG	E	473	M	387	2350	CTGATGTGG	2358	LMW	MF098771|2017|Human|Mexico
2393	ATG	E	473	M	387	2350	CTGATGTGG	2358	LMW	MF574585|2016|Human|Colombia
2393	ATG	E	473	M	387	2351	CTGATGTGG	2359	LMW	KY785424|2016|Human|Jamaica
2393	ATG	E	473	M	387	2351	CTGATGTGG	2359	LMW	MF574578|2016|Human|Colombia
2393	ATG	E	473	M	387	2351	CTGATGTGG	2359	LMW	MF574580|2016|Human|Colombia
2393	ATG	E	473	M	387	2351	CTGATGTGG	2359	LMW	MF574581|2016|Human|Colombia
2393	ATG	E	473	M	387	2351	CTGATGTGG	2359	LMW	MF574582|2016|Human|Colombia
2393	ATG	E	473	M	387	2351	CTGATGTGG	2359	LMW	MF574588|2016|Human|Colombia
2393	ATG	E	473	M	387	2351	CTGATGTGG	2359	LMW	MH157214|2016|Human|Mexico
2393	ATG	E	473	M	387	2352	CTGATGTG-	2360	LM-	KY785448|2016|Human|Honduras
2393	ATG	E	473	M	387	2352	CTGATGTGG	2360	LMW	KY014298|2016|Human|USA
2393	ATG	E	473	M	387	2352	CTGATGTGG	2360	LMW	KY785412|2016|Human|USA
2393	ATG	E	473	M	387	2352	CTGATGTGG	2360	LMW	KY785419|2016|Human|Jamaica
2393	ATG	E	473	M	387	2352	CTGATGTGG	2360	LMW	KY785426|2016|Human|Brazil
2393	ATG	E	473	M	387	2352	CTGATGTGG	2360	LMW	KY785439|2016|Human|Brazil
2393	ATG	E	473	M	387	2352	CTGATGTGG	2360	LMW	KY785441|2016|Human|Dominican Rep
2393	ATG	E	473	M	387	2352	CTGATGTGG	2360	LMW	KY785442|2016|Human|Honduras
2393	ATG	E	473	M	387	2352	CTGATGTGG	2360	LMW	KY785464|2016|Human|Puerto Rico
2393	ATG	E	473	M	387	2352	CTGATGTGG	2360	LMW	KY785465|2016|Human|Dominican Rep
2393	ATG	E	473	M	387	2352	CTGATGTGG	2360	LMW	KY785479|2016|Human|Brazil
2393	ATG	E	473	M	387	2353	CTGATGTGG	2361	LMW	KY014305|2016|Human|Dominican Rep
2393	ATG	E	473	M	387	2353	CTGATGTGG	2361	LMW	KY014315|2016|Human|Honduras
2393	ATG	E	473	M	387	2353	CTGATGTGG	2361	LMW	KY014318|2016|Human|Dominican Rep
2393	ATG	E	473	M	387	2353	CTGATGTGG	2361	LMW	KY014325|2016|Human|USA
2393	ATG	E	473	M	387	2353	CTGATGTGG	2361	LMW	KY014326|2016|Human|USA
2393	ATG	E	473	M	387	2353	CTGATGTGG	2361	LMW	KY785410|2016|Human|Brazil
2393	ATG	E	473	M	387	2353	CTGATGTGG	2361	LMW	KY785418|2016|Human|Honduras
2393	ATG	E	473	M	387	2353	CTGATGTGG	2361	LMW	KY785420|2016|Human|Dominican Rep
2393	ATG	E	473	M	387	2353	CTGATGTGG	2361	LMW	KY785422|2016|Mosquito|USA
2393	ATG	E	473	M	387	2353	CTGATGTGG	2361	LMW	KY785429|2016|Human|Brazil
2393	ATG	E	473	M	387	2353	CTGATGTGG	2361	LMW	KY785444|2016|Human|Honduras
2393	ATG	E	473	M	387	2353	CTGATGTGG	2361	LMW	KY785445|2016|Human|USA
2393	ATG	E	473	M	387	2353	CTGATGTGG	2361	LMW	KY785449|2016|Human|Dominican Rep
2393	ATG	E	473	M	387	2353	CTGATGTGG	2361	LMW	KY785452|2016|Human|Honduras
2393	ATG	E	473	M	387	2353	CTGATGTGG	2361	LMW	KY785456|2016|Human|Brazil
2393	ATG	E	473	M	387	2353	CTGATGTGG	2361	LMW	KY785463|2016|Human|Dominican Rep
2393	ATG	E	473	M	387	2353	CTGATGTGG	2361	LMW	KY785468|2016|Mosquito|USA
2393	ATG	E	473	M	387	2353	CTGATGTGG	2361	LMW	KY785475|2016|Human|Dominican Rep
2393	ATG	E	473	M	387	2354	CTGATGTGG	2362	LMW	KY014297|2016|Human|Brazil
2393	ATG	E	473	M	387	2354	CTGATGTGG	2362	LMW	KY014306|2016|Human|Honduras
2393	ATG	E	473	M	387	2354	CTGATGTGG	2362	LMW	KY014307|2016|Human|Brazil
2393	ATG	E	473	M	387	2354	CTGATGTGG	2362	LMW	KY014313|2016|Human|Brazil
2393	ATG	E	473	M	387	2354	CTGATGTGG	2362	LMW	KY785414|2016|Human|Honduras
2393	ATG	E	473	M	387	2354	CTGATGTGG	2362	LMW	KY785415|2016|Human|Dominican Rep
2393	ATG	E	473	M	387	2354	CTGATGTGG	2362	LMW	KY785423|2016|Human|Dominican Rep
2393	ATG	E	473	M	387	2354	CTGATGTGG	2362	LMW	KY785427|2016|Human|Brazil
2393	ATG	E	473	M	387	2354	CTGATGTGG	2362	LMW	KY785433|2016|Human|Brazil
2393	ATG	E	473	M	387	2354	CTGATGTGG	2362	LMW	KY785450|2016|Human|Brazil
2393	ATG	E	473	M	387	2354	CTGATGTGG	2362	LMW	KY785461|2016|Human|Honduras
2393	ATG	E	473	M	387	2354	CTGATGTGG	2362	LMW	KY785462|2016|Human|Puerto Rico
2393	ATG	E	473	M	387	2354	CTGATGTGG	2362	LMW	KY785476|2016|Human|Dominican Rep
2393	ATG	E	473	M	387	2355	CTGATGTGG	2363	LMW	KX156774|2015|Human|Panama
2393	ATG	E	473	M	387	2355	CTGATGTGG	2363	LMW	MG494697|2016|Human|Mexico
2393	ATG	E	473	M	387	2356	CTGATGTGG	2364	LMW	KX694534|2015|Human|Honduras
[truncated: 12,814 more rows]
